# Supplementary material for: Proteomic and clinical biomarkers for acute mountain sickness in a longitudinal cohort
Source: Commun Biol. 2022 Jun 6;5:548. doi: 10.1038/s42003-022-03514-6 (PMC9170681; doi:10.1038/s42003-022-03514-6)
Supplement: Supplementary file 5 — Supplementary Data 2 [file 42003_2022_3514_MOESM5_ESM.xlsx]

## Sheet: PEA-measured proteins
Panel	Detectable rate (%)	Reference value (%)	Gene symbols
CARDIOMETABOLIC	96	> 90	PRCP	CA1	ICAM1	CHL1	TGFBI	ENG	PLTP	SERPINA7	IGFBP3	CR2	SERPINA5	FCGR3B	IGFBP6	CDH1	CCL5	CCL14	GNLY	NOTCH1	PAM	PROC	CST3	NCAM1	PCOLCE	LILRB1	MET	LTBP2	IL7R	VCAM1	SELL	F11	COMP	CA4	PTPRS	MBL2	TIMP1	ANGPTL3	REG3A	SOD1	CD46	ITGAM	TNC	NID1	CFHR5	SPARCL1	PLXNB2	MEGF9	ANG
CARDIOVASCULAR II	99	> 90	BMP6	ANGPT1	ADM	CD40LG	SLAMF7	PGF	ADAMTS13	BOC	IL4R	SRC	IL1RN	IL6	TNFRSF10A	STK4	IDUA	TNFRSF11A	F2R	TNFRSF10B	PRSS27	TEK	TF	IL1RL2	PDGFB	IL-27	IL17D	CXCL1	OLR1	LGALS9	CBLIF	KITLG	IL18	FGF21	PIGR	AGER	SOD2	CTRC	FGF23	SPON2	GH1	FST	GLO1	CD84	PAPPA	SERPINA12	REN	DECR1	MERTK
CARDIOVASCULAR III	98	> 90	TNFRSF14	LDLR	ITGB2	IL17RA	TNFRSF1B	MMP9	EPHB4	IL2RA	TNFRSF11B	ALCAM	TFF3	SELP	CSTB	CCL2	CD163	LGALS3	GRN	NT-proBNP	BLMH	HSPG2	LTBR	NOTCH3	TIMP4	CNTN1	CDH5	TREML2	FABP4	TFPI	SERPINE1	CCL24	TFRC	TNFRSF10C	GDF15	SELE	AZU1	DLK1	SPON1	MPO	CXCL16	IL6R	RETN	IGFBP1	CHIT1	ACP5	GP6	SFTPD	PI3
CELL REGULATION	83	> 80	GCG	SLAMF8	SLITRK2	TACC3	LRRN1	SORCS2	TAFA5	BGN	AMIGO2	PFKM	COL4A1	GH2	ARSB	RGS8	CBL	SIGLEC10	OMG	CFC1	SKAP1	MRC2	IQGAP2	LYAR	SLITRK6	GALNT2	GFRA2	SIGLEC6	BCL2L11	MOG	GKN1	DCBLD2	PRDX6	METAP1D	NFATC1	CRX	TACSTD2	WASF1	TDRKH	ARHGEF12	PREB	GSAP	SEMA4C	NINJ1	CPXM1	CDNF	LYPD1	NCLN	BOC
DEVELOPMENT	99	> 90	CTSF	MATN2	HTRA2	MFGE8	NUDT5	ACAN	ITGB1	DKK3	SPINT2	APP	HAVCR2	DSC2	TMSB10	ANGPTL4	INHBC	SPINK1	CLEC11A	PDGFRB	COCH	FCRL5	PILRA	B4GALT1	CD300LG	PARK7	BLVRB	PLA2G4A	CD74	CCL21	PTPRF	BCAM	SIRPB1	IGF2R	P4HB	FUCA1	ESAM	ENPP2	BST1	CST6	MYOC	SNAP29	WFIKKN2	CDON	CD177	NID2	DAG1	ADGRE5	PTPN6
IMMUNE RESPONSE	79	> 80	PPP1R9B	GLB1	PSIP1	ZBTB16	IRAK4	TPSAB1	HCLS1	CNTNAP2	CLEC4G	IRF9	EDAR	IL6	DGKZ	CLEC4C	IRAK1	CLEC4A	PRDX1	PRDX3	FGF2	PRDX5	DPP10	TRIM5	DCTN1	ITGA6	CDSN	GALNT3	FXYD5	TRAF2	TRIM21	LILRB4	NTF4	KRT19	ITM2A	HNMT	CCL11	MILR1	EGLN1	NFATC3	LY75	EIF5A	EIF4G1	CD28	PTH1R	BIRC2	HSD11B1	NF2	PLXNA4
INFLAMMATION	82	> 75	CXCL8	VEGFA	CD8A	CCL7	GDNF	CDCP1	CD244	IL7	TNFRSF11B	TGFB1	PLAU	IL6	IL17C	CCL2	IL17A	CXCL11	AXIN1	TNFSF10	IL20RA	CXCL9	CST5	IL2RB	IL1A	OSM	IL2	CXCL1	TSLP	CCL4	CD6	KITLG	IL18	SLAMF1	TGFA	CCL13	CCL11	TNFSF14	FGF23	IL10RA	FGF5	MMP1	LIFR	FGF21	CCL19	IL15RA	IL10RB	IL22RA1	IL18R1
METABOLISM	95	> 75	CLMP	LRIG1	NPTXR	AHCY	THOP1	CTSO	FCRL1	CD164	DDC	ACP6	TFF2	S100P	ANGPT2	CD2AP	ANGPTL7	CLEC5A	TINAGL1	GLRX	ENO2	NADK	GHRL	SERPINB8	SERPINB6	CDHR5	CCDC80	DIABLO	CA13	SEMA3F	KLK10	PILRB	ANGPTL1	APLP1	ADGRG2	TYMP	GRAP2	LILRA5	ALDH1A1	CD79B	ANXA4	ANXA11	SIGLEC7	ITGB7	QDPR	SNAP23	APEX1	ENTPD5	CLSTN2
NEURO EXPLORATORY	68	> 65	IFNL1	EIF4B	CRADD	TDGF1	ECE1	CETN2	CDH15	SMOC1	FOLR2	KLB	CDH17	GPNMB	BST2	PTPN1	SRP14	ATP6V1F	RBKS	FKBP7	ANXA10	GSTP1	KIR2DL3	RPS6KB1	EREG	CD302	IMPA1	CRIP2	SCGB1A1	CTF1	FHIT	CLSTN1	HSP90B1	LEPR	CD33	ADAM15	NDRG1	CEACAM3	GBP2	FGFR2	NXPH1	NAA10	IL15	DSG3	SFRP1	IFI30	FCAR	PRTFDC1	PLA2G10
NEUROLOGY	97	> 90	NMNAT1	NRP2	MAPT	CADM3	GDNF	UNC5C	VWC2	SIGLEC9	CD300C	EZR	SMOC2	NBL1	EFNA4	SCARB2	NCAN	PRTG	ROBO2	CRTAM	RGMA	PLXNB3	CPA2	CD38	SMPD1	MSR1	LRPAP1	FRZB	EPHB6	RGMB	SIGLEC1	CNTN5	ADAM22	CLEC1B	ADAM23	MATN3	RSPO1	HAGH	LXN	LGALS8	BCAN	LAYN	MME	MSTN	THY1	WFIKKN1	TMPRSS5	CDH3	GFRA1
ONCOLOGY II	99	> 90	TXLNA	VEGFA	CPE	KLK13	CEACAM1	MSLN	TNFSF13	EGF	TNFRSF6B	SDC1	TGFBR2	IL6	CD48	SCAMP3	LY9	IFNGR1	ITGAV	TNFSF10	KLK11	GPC1	TFPI2	KLK8	KDR	LYPD3	PODXL	S100A4	IGF1R	ERBB2	ERBB3	KITLG	SPARC	GZMH	TGFA	FURIN	CCN1	KLK14	FADD	METAP2	NECTIN4	FASLG	EPHA2	ITGB5	LGALS1	SEZ6L	GPNMB	CA9	MIA
ORGAN DAMAGE	68	> 70	CLSPN	DSG4	LRP1	CLEC1A	PXN	SMAD1	ALDH3A1	CSNK1D	TOP2B	AMN	PGF	MVK	ADGRG1	TIGAR	ENAH	EPO	PDGFC	AGR2	PRKAB1	DPP6	AIFM1	BAMBI	CAPG	BID	NUCB2	NOS3	TNNI3	CES2	INPPL1	SIRT5	ST3GAL1	FES	KIR3DL1	CA14	RCOR1	LTA4H	EDIL3	FOXO1	CA12	PLIN1	PRKRA	PPM1B	YES1	ENTPD2	PDP1	VASH1	LAT2
[truncated: 45 more columns]

## Sheet: MRM-validated proteins
Source	Symbol	Full Name
Carbon metabolism-related proteins	PDHA1	pyruvate dehydrogenase
Carbon metabolism-related proteins	LDHA	lactate dehydrogenase A
Carbon metabolism-related proteins	PHGDH	phosphoglycerate dehydrogenase
Carbon metabolism-related proteins	PGM1	phosphoglucomutase 1
Carbon metabolism-related proteins	ALDOA	aldolase, fructose-bisphosphate A
Carbon metabolism-related proteins	PCK1	phosphoenolpyruvate carboxykinase 1
Other proteins of interest	PLA2G7	phospholipase A2 group VII
Other proteins of interest	SEMG2	semenogelin II
Other proteins of interest	DDAH2	dimethylarginine dimethylaminohydrolase 2
Other proteins of interest	FLOT2	flotillin 2
Other proteins of interest	TRAF2	TNF receptor associated factor 2
Other proteins of interest	FN1	fibronectin 1
Other proteins of interest	HLA-C	major histocompatibility complex, class I, C
Other proteins of interest	CFL1	cofilin 1
Other proteins of interest	FOS	Fos proto-oncogene, AP-1 transcription factor subunit
Other proteins of interest	B2M	beta-2-microglobulin
Other proteins of interest	CAPZB	capping actin protein of muscle Z-line beta subunit
Other proteins of interest	APCS	amyloid P component, serum
Other proteins of interest	AKAP3	A-kinase anchoring protein 3
Other proteins of interest	POR	cytochrome p450 oxidoreductase
Other proteins of interest	GC	GC, vitamin D binding protein
Other proteins of interest	ITGAV	integrin subunit alpha V
Other proteins of interest	PICALM	phosphatidylinositol binding clathrin assembly protein
Other proteins of interest	ACTR2	ARP2 actin related protein 2 homolog
Other proteins of interest	SLC2A1	solute carrier family 2 member 1
Other proteins of interest	SLC4A1	solute carrier family 4 member 1
Other proteins of interest	EHD3	EH domain containing 3
Other proteins of interest	ARF6	ADP ribosylation factor 6
Other proteins of interest	S100A6	S100 calcium binding protein A6
Other proteins of interest	PHKA2	phosphorylase kinase regulatory subunit alpha 2
Other proteins of interest	ACE2	angiotensin I converting enzyme 2
Other proteins of interest	AKAP4	A-kinase anchoring protein 4
Other proteins of interest	UBA1	ubiquitin like modifier activating enzyme 1
Other proteins of interest	NDRG1	N-myc downstream regulated 1
Other proteins of interest	IGFBP2	insulin like growth factor binding protein 2
Other proteins of interest	GNA14	G protein subunit alpha 14
Other proteins of interest	THY1	Thy-1 cell surface antigen
Other proteins of interest	CD14	CD14 molecule
Other proteins of interest	IGFBP7	insulin like growth factor binding protein 7
Other proteins of interest	EBI3	Epstein鈥揃arr virus induced 3
Other proteins of interest	SPHK1	sphingosine kinase 1
Other proteins of interest	TKT	transketolase
Other proteins of interest	GNA13	G protein subunit alpha 13
Other proteins of interest	AGT	angiotensinogen
Other proteins of interest	PRKACB	protein kinase cAMP-activated catalytic subunit beta
Other proteins of interest	AKT1	AKT serine/threonine kinase 1
Other proteins of interest	PLAU	plasminogen activator, urokinase
Other proteins of interest	PLD1	phospholipase D1
Other proteins of interest	HBB	hemoglobin subunit beta
Other proteins of interest	MAP2K1	mitogen-activated protein kinase kinase 1
Other proteins of interest	TNR	tenascin R
Other proteins of interest	G6PC	glucose-6-phosphatase catalytic subunit
Other proteins of interest	MUC6	mucin 6, oligomeric mucus/gel-forming
Other proteins of interest	SDHA	succinate dehydrogenase complex flavoprotein subunit A
PEA-identified DEPs	SELE	selectin E
PEA-identified DEPs	ISLR2	immunoglobulin superfamily containing leucine rich repeat 2
PEA-identified DEPs	SPARC	secreted protein acidic and cysteine rich
PEA-identified DEPs	ANG	angiogenin
PEA-identified DEPs	TCN2	transcobalamin 2
PEA-identified DEPs	SPOCK1	SPARC/osteonectin, cwcv and kazal like domains proteoglycan 1
PEA-identified DEPs	INHBC	inhibin beta C subunit
PEA-identified DEPs	MYOC	myocilin
PEA-identified DEPs	GDF15	growth differentiation factor 15
PEA-identified DEPs	ADAM15	ADAM metallopeptidase domain 15
PEA-identified DEPs	MATN3	matrilin 3
PEA-identified DEPs	VSIG4	V-set and immunoglobulin domain containing 4
PEA-identified DEPs	RBKS	ribokinase
PEA-identified DEPs	REN	renin
PEA-identified DEPs	RET	ret proto-oncogene
PEA-identified DEPs	PFKM	phosphofructokinase, muscle
PEA-identified DEPs	CLSTN1	calsyntenin 1
PEA-identified DEPs	IL18R1	interleukin 18 receptor 1
PEA-identified DEPs	LEPR	leptin receptor
PEA-identified DEPs	GFRA2	GDNF family receptor alpha 2
PEA-identified DEPs	TFF3	trefoil factor 3
PEA-identified DEPs	NRP2	neuropilin 2
PEA-identified DEPs	STC1	stanniocalcin 1
PEA-identified DEPs	FGF23	fibroblast growth factor 23
PEA-identified DEPs	S100A12	S100 calcium binding protein A12
PEA-identified DEPs	THBD	thrombomodulin
PEA-identified DEPs	SCGB3A1	secretoglobin family 3A member 1
PEA-identified DEPs	KITLG	KIT ligand
PEA-identified DEPs	MEGF9	multiple EGF like domains 9
PEA-identified DEPs	DRAXIN	dorsal inhibitory axon guidance protein
PEA-identified DEPs	FCN2	ficolin 2
PEA-identified DEPs	WFIKKN1	WAP, follistatin/kazal, immunoglobulin, kunitz and netrin domain containing 1
PEA-identified DEPs	ASGR1	asialoglycoprotein receptor 1
PEA-identified DEPs	SCARA5	scavenger receptor class A member 5
PEA-identified DEPs	CD38	CD38 molecule
PEA-identified DEPs	ANGPTL4	angiopoietin like 4
PEA-identified DEPs	CST6	cystatin E/M
PEA-identified DEPs	CCL2	C-C motif chemokine ligand 2
PEA-identified DEPs	PAPPA	pappalysin 1
PEA-identified DEPs	PROK1	prokineticin 1
PEA-identified DEPs	GPNMB	glycoprotein nmb
PEA-identified DEPs	MMP3	matrix metallopeptidase 3
PEA-identified DEPs	CD99L2	CD99 molecule like 2
PEA-identified DEPs	CA1	carbonic anhydrase 1
PEA-identified DEPs	CA2	carbonic anhydrase 2
PEA-identified DEPs	IL27	interleukin 27
PEA-identified DEPs	CA6	carbonic anhydrase 6
PEA-identified protein	CARHSP1	calcium regulated heat stable protein 1

## Sheet: peptide fragments
UniprotID	Protein	Gene symbol	Peptide	FragmentIon
P80511	S10AC	S100A12	GHFDTLSK	b3
P80511	S10AC	S100A12	GHFDTLSK	b4
P80511	S10AC	S100A12	GHFDTLSK	y3
P21583	SCF	KITLG	SIDAFK	b5
P21583	SCF	KITLG	SIDAFK	y3
P21583	SCF	KITLG	SIDAFK	y4
Q8TCZ2	C99L2	CD99L2	KPIAGGGGFSDK	b4
Q8TCZ2	C99L2	CD99L2	KPIAGGGGFSDK	y4
Q8TCZ2	C99L2	CD99L2	KPIAGGGGFSDK	y5
P03950	ANGI	ANG	GLTSPC[CAM]K	y3
P03950	ANGI	ANG	GLTSPC[CAM]K	y4
P03950	ANGI	ANG	GLTSPC[CAM]K	y5
P61769	B2MG	B2M	VEHSDLSFSK	b5
P61769	B2MG	B2M	VEHSDLSFSK	y3
P61769	B2MG	B2M	VEHSDLSFSK	y4
Q8NEV9	IL27A	IL27	EFTVSLHLAR	y4
Q8NEV9	IL27A	IL27	EFTVSLHLAR	y5
P80511	S10AC	S100A12	ELANTIK	b5
P80511	S10AC	S100A12	ELANTIK	y4
P80511	S10AC	S100A12	ELANTIK	y5
P00749	UROK	PLAU	FEVENLILHK	b5
P00749	UROK	PLAU	FEVENLILHK	y4
P00749	UROK	PLAU	FEVENLILHK	y5
P13500	CCL2	CCL2	EIC[CAM]ADPK	y5
P58294	PROK1	PROK1	MC[CAM]TPLGR	y4
P58294	PROK1	PROK1	MC[CAM]TPLGR	y5
Q6ZMJ2	SCAR5	SCARA5	GVEEVYR	b5
Q6ZMJ2	SCAR5	SCARA5	GVEEVYR	y3
Q6ZMJ2	SCAR5	SCARA5	GVEEVYR	y4
Q8NEV9	IL27A	IL27	LLHSLELVLSR	b5
Q8NEV9	IL27A	IL27	LLHSLELVLSR	y4
P31749	AKT1	AKT	DEVAHTLTENR	b5
P31749	AKT1	AKT	DEVAHTLTENR	b6
P31749	AKT1	AKT	DEVAHTLTENR	y4
Q96NZ8	WFKN1	WFIKKN1	SDFAIVGR	b6
Q96NZ8	WFKN1	WFIKKN1	SDFAIVGR	y4
Q96NZ8	WFKN1	WFIKKN1	SDFAIVGR	y5
Q07654	TFF3	TFF3	GC[CAM]C[CAM]FDSR	b4
Q07654	TFF3	TFF3	GC[CAM]C[CAM]FDSR	y4
Q07654	TFF3	TFF3	GC[CAM]C[CAM]FDSR	y5
P08571	CD14	CD14	ATVNPSAPR	b7
P08571	CD14	CD14	ATVNPSAPR	y5
P08571	CD14	CD14	ATVNPSAPR	y7
Q14254	FLOT2	FLOT2	NVVLQTLEGHLR	b5
Q14254	FLOT2	FLOT2	NVVLQTLEGHLR	y4
Q14254	FLOT2	FLOT2	NVVLQTLEGHLR	y5
Q15485	FCN2	FCN2	MVGLEGSDK	b2
Q15485	FCN2	FCN2	MVGLEGSDK	y8
P48357	LEPR	LEPR	FNSSGTHFSNLSK	b5
P48357	LEPR	LEPR	FNSSGTHFSNLSK	y5
P48357	LEPR	LEPR	FNSSGTHFSNLSK	y6
Q9NYA1	SPHK1	SK1	FTLGTFLR	b5
Q9NYA1	SPHK1	SK1	FTLGTFLR	b6
Q9NYA1	SPHK1	SK1	FTLGTFLR	y5
Q96QR1	SG3A1	SCGB3A1	ALLGALTVFG	b6
Q96QR1	SG3A1	SCGB3A1	ALLGALTVFG	b7
Q96QR1	SG3A1	SCGB3A1	ALLGALTVFG	y5
Q08629	TICN1	SPOCK1	SLLGAFIPR	b7
Q08629	TICN1	SPOCK1	SLLGAFIPR	y4
Q08629	TICN1	SPOCK1	SLLGAFIPR	y5
P28907	CD38	CD38	VQTLEAWVIHGGR	b6
P28907	CD38	CD38	VQTLEAWVIHGGR	y5
P07204	TRBM	THBD	EVVLQHVR	b5
P07204	TRBM	THBD	EVVLQHVR	y4
P07204	TRBM	THBD	EVVLQHVR	y5
Q14956	GPNMB	GPNMB	AYVPIAQVK	b6
Q14956	GPNMB	GPNMB	AYVPIAQVK	y5
Q14956	GPNMB	GPNMB	AYVPIAQVK	y6
Q14213	IL27B	EBI3	GPPAALTLPR	y8
Q14213	IL27B	EBI3	GPPAALTLPR	y6
Q14213	IL27B	EBI3	GPPAALTLPR	y5
Q15828	CYTM	CST6	AQSQLVAGIK	b5
Q15828	CYTM	CST6	AQSQLVAGIK	b6
Q15828	CYTM	CST6	AQSQLVAGIK	y6
Q92752	TENR	TNR	VATHLSTPQGLQFK	b5
Q92752	TENR	TNR	VATHLSTPQGLQFK	b6
Q92752	TENR	TNR	VATHLSTPQGLQFK	b7
Q99988	GDF15	GDF15	LGSGGHLHLR	b7
Q99988	GDF15	GDF15	LGSGGHLHLR	y5
Q6ZMJ2	SCAR5	SCARA5	GLNHSLSYDVALHR	b6
Q6ZMJ2	SCAR5	SCARA5	GLNHSLSYDVALHR	y5
Q6ZMJ2	SCAR5	SCARA5	GLNHSLSYDVALHR	y6
Q15485	FCN2	FCN2	VDGSVDFYR	y4
Q15485	FCN2	FCN2	VDGSVDFYR	y7
Q15485	FCN2	FCN2	VDGSVDFYR	y8
P01019	ANGT	ANGT	FMQAVTGWK	y4
P01019	ANGT	ANGT	FMQAVTGWK	y6
P01019	ANGT	ANGT	FMQAVTGWK	y7
O60462	NRP2	NRP2	GGDSITAVEAR	y6
O60462	NRP2	NRP2	GGDSITAVEAR	y7
O00451	GFRA2	GFRA2	LASIFSGTGADPVVSAK	b6
O00451	GFRA2	GFRA2	LASIFSGTGADPVVSAK	b7
O00451	GFRA2	GFRA2	LASIFSGTGADPVVSAK	y6
P31040	SDHA	SDHA	NTVVATGGYGR	y10
P31040	SDHA	SDHA	NTVVATGGYGR	y9
P31040	SDHA	SDHA	NTVVATGGYGR	y7
P00797	RENI	REN	VTPIFDNIISQGVLK	b6
P00797	RENI	REN	VTPIFDNIISQGVLK	y6
P00797	RENI	REN	VTPIFDNIISQGVLK	y7
P23280	CAH6	CA6	LENSLLDHR	b6
O94985	CSTN1	CLSTN1	IPDGVVSVSPK	y10
O94985	CSTN1	CLSTN1	IPDGVVSVSPK	y6
O94985	CSTN1	CLSTN1	IPDGVVSVSPK	y9
Q9Y279	VSIG4	VSIG4	GSDPVTIFLR	b3
Q9Y279	VSIG4	VSIG4	GSDPVTIFLR	b7
Q9Y279	VSIG4	VSIG4	GSDPVTIFLR	y7
Q9GZV9	FGF23	FGF23	NEIPLIHFNTPIPR	b5
Q9GZV9	FGF23	FGF23	NEIPLIHFNTPIPR	b6
Q9GZV9	FGF23	FGF23	NEIPLIHFNTPIPR	y6
Q9BY76	ANGL4	ANGPTL4	IQHLQSQFGLLDHK	b5
Q9BY76	ANGL4	ANGPTL4	IQHLQSQFGLLDHK	y5
Q9BY76	ANGL4	ANGPTL4	IQHLQSQFGLLDHK	y6
P00338	LDHA	LDHA	SADTLWGIQK	b6
P00338	LDHA	LDHA	SADTLWGIQK	b7
P00338	LDHA	LDHA	SADTLWGIQK	y6
P61769	B2MG	B2M	VNHVTLSQPK	b3
P61769	B2MG	B2M	VNHVTLSQPK	y6
P61769	B2MG	B2M	VNHVTLSQPK	y7
O75969	AKAP3	AKAP3	LLQLSAAAVDK	b6
O75969	AKAP3	AKAP3	LLQLSAAAVDK	b7
O75969	AKAP3	AKAP3	LLQLSAAAVDK	y7
P52823	STC1	STC1	VAAQNSAEVVR	y5
P52823	STC1	STC1	VAAQNSAEVVR	y6
P11166	GTR1	Glut	VIEEFYNQTWVHR	b5
P11166	GTR1	Glut	VIEEFYNQTWVHR	y4
P11166	GTR1	Glut	VIEEFYNQTWVHR	y5
P08254	MMP3	MMP3	IVNYTPDLPK	y7
P23280	CAH6	CA6	IEEILDYLR	b6
P23280	CAH6	CA6	IEEILDYLR	y5
P23280	CAH6	CA6	IEEILDYLR	y6
P48357	LEPR	LEPR	YSENSTTVIR	b7
P48357	LEPR	LEPR	YSENSTTVIR	y5
P48357	LEPR	LEPR	YSENSTTVIR	y6
P62330	ARF6	ARF6	QDLPDAMKPHEIQEK	b7
P62330	ARF6	ARF6	QDLPDAMKPHEIQEK	b8
P62330	ARF6	ARF6	QDLPDAMKPHEIQEK	y7
Q99988	GDF15	GDF15	ASLEDLGWADWVLSPR	b6
Q99988	GDF15	GDF15	ASLEDLGWADWVLSPR	b7
Q99988	GDF15	GDF15	ASLEDLGWADWVLSPR	y7
P08237	PFKAM	PFKM	ALVFQPVAELK	b5
P08237	PFKAM	PFKM	ALVFQPVAELK	b7
P08237	PFKAM	PFKM	ALVFQPVAELK	y7
Q15828	CYTM	CST6	DLSPDDPQVQK	b3
Q15828	CYTM	CST6	DLSPDDPQVQK	y5
Q15828	CYTM	CST6	DLSPDDPQVQK	y6
Q14956	GPNMB	GPNMB	EDANGNIVYEK	b8
Q14956	GPNMB	GPNMB	EDANGNIVYEK	y5
Q14956	GPNMB	GPNMB	EDANGNIVYEK	y6
P62330	ARF6	ARF6	FNVWDVGGQDK	b5
P62330	ARF6	ARF6	FNVWDVGGQDK	b6
P62330	ARF6	ARF6	FNVWDVGGQDK	y7
P07204	TRBM	THBD	SSVAADVISLLLNGDGGVGR	b9
P07204	TRBM	THBD	SSVAADVISLLLNGDGGVGR	y8
P07204	TRBM	THBD	SSVAADVISLLLNGDGGVGR	y9
Q9GZV9	FGF23	FGF23	AFLPGMNPPPYSQFLSR	y5
Q9GZV9	FGF23	FGF23	AFLPGMNPPPYSQFLSR	y6
P55103	INHBC	INHBC	RPLSLLYYDR	b7
P55103	INHBC	INHBC	RPLSLLYYDR	y5
P01019	ANGT	ANGT	DPTFIPAPIQAK	y5
P01019	ANGT	ANGT	DPTFIPAPIQAK	y7
P01019	ANGT	ANGT	DPTFIPAPIQAK	y8
Q14213	IL27B	EBI3	VGPIEATSFILR	y8
Q14213	IL27B	EBI3	VGPIEATSFILR	y6
Q14213	IL27B	EBI3	VGPIEATSFILR	y5
Q99972	MYOC	MYOC	ELETAYSNLLR	b6
Q99972	MYOC	MYOC	ELETAYSNLLR	b7
P68871	HBB	HBB	VNVDEVGGEALGR	y8
P68871	HBB	HBB	VNVDEVGGEALGR	y7
P68871	HBB	HBB	VNVDEVGGEALGR	b4
P00918	CAH2	CA2	EPISVSSEQVLK	b8
P00918	CAH2	CA2	EPISVSSEQVLK	y11
P00918	CAH2	CA2	EPISVSSEQVLK	y7
Q96NZ8	WFKN1	WFIKKN1	DGVAVLDAGSYVR	b7
Q96NZ8	WFKN1	WFIKKN1	DGVAVLDAGSYVR	b8
Q96NZ8	WFKN1	WFIKKN1	DGVAVLDAGSYVR	y7
Q9H1U4	MEGF9	MEGF9	LNAPFWTIELK	b3
Q9H1U4	MEGF9	MEGF9	LNAPFWTIELK	y6
Q9H1U4	MEGF9	MEGF9	LNAPFWTIELK	y8
P31040	SDHA	SDHA	VTLEYRPVIDK	y7
P31040	SDHA	SDHA	VTLEYRPVIDK	y8
P31040	SDHA	SDHA	VTLEYRPVIDK	y9
Q92752	TENR	TNR	AEIENYVLTYK	b6
Q92752	TENR	TNR	AEIENYVLTYK	b7
Q92752	TENR	TNR	AEIENYVLTYK	y6
Q96QR1	SG3A1	SCGB3A1	LLLSSLGIPVNHLIEGSQK	b7
Q96QR1	SG3A1	SCGB3A1	LLLSSLGIPVNHLIEGSQK	b8
Q96QR1	SG3A1	SCGB3A1	LLLSSLGIPVNHLIEGSQK	y8
Q9BY76	ANGL4	ANGPTL4	MTSDGGWTVIQR	b7
Q9BY76	ANGL4	ANGPTL4	MTSDGGWTVIQR	b8
Q9BY76	ANGL4	ANGPTL4	MTSDGGWTVIQR	y7
P46019	KPB2	PHKA2	TMLTNDGSDIHSAVLSTIR	b7
P46019	KPB2	PHKA2	TMLTNDGSDIHSAVLSTIR	b8
P46019	KPB2	PHKA2	TMLTNDGSDIHSAVLSTIR	y7
Q5JQC9	AKAP4	AKAP4	LIQYHLTQQTK	b6
Q5JQC9	AKAP4	AKAP4	LIQYHLTQQTK	b7
Q5JQC9	AKAP4	AKAP4	LIQYHLTQQTK	y6
P55103	INHBC	INHBC	TALQHLHGVPQGALLEDNR	b8
P55103	INHBC	INHBC	TALQHLHGVPQGALLEDNR	b9
P55103	INHBC	INHBC	TALQHLHGVPQGALLEDNR	y6
P02743	SAMP	APCS	IVLGQEQDSYGGK	b2
P02743	SAMP	APCS	IVLGQEQDSYGGK	y10
P02743	SAMP	APCS	IVLGQEQDSYGGK	y11
P08237	PFKAM	PFKM	DLQANVEHLVQK	b7
P08237	PFKAM	PFKM	DLQANVEHLVQK	y6
P08237	PFKAM	PFKM	DLQANVEHLVQK	y7
O75969	AKAP3	AKAP3	GFSVDYYNTTTK	b8
O75969	AKAP3	AKAP3	GFSVDYYNTTTK	y6
O75969	AKAP3	AKAP3	GFSVDYYNTTTK	y7
O15232	MATN3	MATN3	IIDTLDIGPADTR	b7
O15232	MATN3	MATN3	IIDTLDIGPADTR	b8
O15232	MATN3	MATN3	IIDTLDIGPADTR	y8
Q8NBI3	DRAXI	DRAXIN	LPEAEGLLPEQSPAGLLQDK	b8
Q8NBI3	DRAXI	DRAXIN	LPEAEGLLPEQSPAGLLQDK	y7
Q8NBI3	DRAXI	DRAXIN	LPEAEGLLPEQSPAGLLQDK	y8
P02743	SAMP	APCS	AYSLFSYNTQGR	y10
P02743	SAMP	APCS	AYSLFSYNTQGR	y7
P02743	SAMP	APCS	AYSLFSYNTQGR	y8
O95865	DDAH2	DDAH2	GGGDLPNSQEALQK	b9
O95865	DDAH2	DDAH2	GGGDLPNSQEALQK	y7
O95865	DDAH2	DDAH2	GGGDLPNSQEALQK	y9
P22694	KAPCB	PRKACB	ILQAVNFPFLVR	y5
P22694	KAPCB	PRKACB	ILQAVNFPFLVR	y7
P22694	KAPCB	PRKACB	ILQAVNFPFLVR	y8
Q13478	IL18R	IL18R1	ADMADIPGHVFTR	b8
Q13478	IL18R	IL18R1	ADMADIPGHVFTR	b9
Q13478	IL18R	IL18R1	ADMADIPGHVFTR	y6
Q8NBI3	DRAXI	DRAXIN	DLLLGLALPYPEK	b9
Q8NBI3	DRAXI	DRAXIN	DLLLGLALPYPEK	y6
Q8NBI3	DRAXI	DRAXIN	DLLLGLALPYPEK	y7
Q07654	TFF3	TFF3	IPGVPWC[CAM]FKPLQEAEC[CAM]TF	b8
Q07654	TFF3	TFF3	IPGVPWC[CAM]FKPLQEAEC[CAM]TF	y6
Q07654	TFF3	TFF3	IPGVPWC[CAM]FKPLQEAEC[CAM]TF	y7
Q02383	SEMG2	SEMG2	DVSQSSISFQIEK	b8
Q02383	SEMG2	SEMG2	DVSQSSISFQIEK	b9
Q02383	SEMG2	SEMG2	DVSQSSISFQIEK	y6
Q12933	TRAF2	TRAF2	IPAIFSPAFYTSR	b6
Q12933	TRAF2	TRAF2	IPAIFSPAFYTSR	b8
Q12933	TRAF2	TRAF2	IPAIFSPAFYTSR	y6
Q9H477	RBSK	RBKS	QNDISTEFTYQTK	b7
Q9H477	RBSK	RBKS	QNDISTEFTYQTK	b8
Q9H477	RBSK	RBKS	QNDISTEFTYQTK	y8
P18065	IBP2	IGFBP2	TPC[CAM]QQELDQVLER	y5
P18065	IBP2	IGFBP2	TPC[CAM]QQELDQVLER	y8
P18065	IBP2	IGFBP2	TPC[CAM]QQELDQVLER	y9
Q8TCZ2	C99L2	CD99L2	DLEDIVGGGEYKPDK	b9
Q8TCZ2	C99L2	CD99L2	DLEDIVGGGEYKPDK	y7
Q8TCZ2	C99L2	CD99L2	DLEDIVGGGEYKPDK	y8
O60462	NRP2	NRP2	VFQANNDATEVVLNK	y2
O60462	NRP2	NRP2	VFQANNDATEVVLNK	y3
O60462	NRP2	NRP2	VFQANNDATEVVLNK	y4
P21583	SCF	KITLG	FSNISEGLSNYSIIDK	b10
P21583	SCF	KITLG	FSNISEGLSNYSIIDK	b9
P21583	SCF	KITLG	FSNISEGLSNYSIIDK	y8
P07949	RET	RET	YTSTLLPGDTWAQQTFR	b10
P07949	RET	RET	YTSTLLPGDTWAQQTFR	b6
P07949	RET	RET	YTSTLLPGDTWAQQTFR	y8
P02751	FINC	FN1	LDAPTNLQFVNETDSTVLVR	y8
P02751	FINC	FN1	LDAPTNLQFVNETDSTVLVR	y3
P02751	FINC	FN1	LDAPTNLQFVNETDSTVLVR	b7
O95865	DDAH2	DDAH2	RPEVDGVR	y4
O95865	DDAH2	DDAH2	RPEVDGVR	y3
O95865	DDAH2	DDAH2	RPEVDGVR	b4
P08559	ODPA	PDHA	AHGFTFTR	y4
P08559	ODPA	PDHA	AHGFTFTR	y3
P08559	ODPA	PDHA	AHGFTFTR	b4
Q13492	PICAL	CALM	ATTHEIMGPK	y5
Q13492	PICAL	CALM	ATTHEIMGPK	y4
Q13492	PICAL	CALM	ATTHEIMGPK	b5
P06703	S10A6	S100A6	ELTIGSK	y5
P06703	S10A6	S100A6	ELTIGSK	b4
P06703	S10A6	S100A6	ELTIGSK	b5
Q02383	SEMG2	SEMG2	GHYQNVVDVR	y5
Q02383	SEMG2	SEMG2	GHYQNVVDVR	y4
Q02383	SEMG2	SEMG2	GHYQNVVDVR	b4
P02774	VTDB	VDBP	VLEPTLK	y6
P02774	VTDB	VDBP	VLEPTLK	y5
P02774	VTDB	VDBP	VLEPTLK	y4
Q12933	TRAF2	TRAF2	AIVDLTGL	y5
Q12933	TRAF2	TRAF2	AIVDLTGL	y4
Q12933	TRAF2	TRAF2	AIVDLTGL	b5
Q9BYF1	ACE2	ACE2	HEGPLHK	b3
Q9BYF1	ACE2	ACE2	HEGPLHK	b4
Q9BYF1	ACE2	ACE2	HEGPLHK	b5
Q9Y2V2	CHSP1	CARHSP1	HETWSGHVISS	y5
Q9Y2V2	CHSP1	CARHSP1	HETWSGHVISS	b4
Q9Y2V2	CHSP1	CARHSP1	HETWSGHVISS	b5
P31749	AKT1	AKT	TFHVETPEER	y4
P31749	AKT1	AKT	TFHVETPEER	b4
P31749	AKT1	AKT	TFHVETPEER	b5
Q14344	GNA13	GNA13	GIHEYDFEIK	y4
Q14344	GNA13	GNA13	GIHEYDFEIK	b4
Q14344	GNA13	GNA13	GIHEYDFEIK	b5
P29401	TKT	TKT	ISSDLDGHPVPK	y11
P29401	TKT	TKT	ISSDLDGHPVPK	y7
P29401	TKT	TKT	ISSDLDGHPVPK	y4
Q9Y2V2	CHSP1	CARHSP1	ASQGPVYK	y5
Q9Y2V2	CHSP1	CARHSP1	ASQGPVYK	b4
Q9Y2V2	CHSP1	CARHSP1	ASQGPVYK	b5
Q13219	PAPP1	PAPPA	HAWSPMK	y5
Q13219	PAPP1	PAPPA	HAWSPMK	y3
Q13219	PAPP1	PAPPA	HAWSPMK	b4
P07949	RET	RET	GSIVGGHEPGEPR	b7
P02730	B3AT	band 3	SVTHANALTVMGK	y5
P02730	B3AT	band 3	SVTHANALTVMGK	y3
P02730	B3AT	band 3	SVTHANALTVMGK	b7
Q9NYA1	SPHK1	SK1	LAYLPVGR	y5
Q9NYA1	SPHK1	SK1	LAYLPVGR	y4
Q9NYA1	SPHK1	SK1	LAYLPVGR	b5
P06703	S10A6	S100A6	LMEDLDR	y4
P06703	S10A6	S100A6	LMEDLDR	b4
P06703	S10A6	S100A6	LMEDLDR	b5
P04075	ALDOA	ALDOA	ADDGRPFPQVIK	y7
P04075	ALDOA	ALDOA	ADDGRPFPQVIK	y5
P04075	ALDOA	ALDOA	ADDGRPFPQVIK	y4
Q6UXK2	ISLR2	ISLR2	AHNELGANSTSIR	y5
Q6UXK2	ISLR2	ISLR2	AHNELGANSTSIR	y4
Q6UXK2	ISLR2	ISLR2	AHNELGANSTSIR	b5
P68871	HBB	HBB	EFTPPVQAAYQK	y8
P68871	HBB	HBB	EFTPPVQAAYQK	y7
P68871	HBB	HBB	EFTPPVQAAYQK	y4
Q9NZN3	EHD3	EHD3	ELVNNLAEIYGR	y5
Q9NZN3	EHD3	EHD3	ELVNNLAEIYGR	y4
Q9NZN3	EHD3	EHD3	ELVNNLAEIYGR	b5
Q08629	TICN1	SPOCK1	DWFGALHEDANR	y6
Q08629	TICN1	SPOCK1	DWFGALHEDANR	y5
P08571	CD14	CD14	ELTLEDLK	y6
P08571	CD14	CD14	ELTLEDLK	y4
P08571	CD14	CD14	ELTLEDLK	y2
P47756	CAPZB	CAPZB	LVEDMENK	b2
P47756	CAPZB	CAPZB	LVEDMENK	y6
P47756	CAPZB	CAPZB	LVEDMENK	y5
O43175	SERA	PHGDH	DLPLLLFR	y6
O43175	SERA	PHGDH	DLPLLLFR	y5
O43175	SERA	PHGDH	DLPLLLFR	b5
P11166	GTR1	Glut	VTILELFR	y5
P11166	GTR1	Glut	VTILELFR	y4
P11166	GTR1	Glut	VTILELFR	b5
P08559	ODPA	PDHA	YGMGTSVER	y5
P08559	ODPA	PDHA	YGMGTSVER	b5
P08559	ODPA	PDHA	YGMGTSVER	b6
P00749	UROK	PLAU	SDALQLGLGK	y7
P00749	UROK	PLAU	SDALQLGLGK	b5
P00749	UROK	PLAU	SDALQLGLGK	b6
Q14344	GNA13	GNA13	ALWADSGIQNAYDR	y6
Q14344	GNA13	GNA13	ALWADSGIQNAYDR	y5
Q14344	GNA13	GNA13	ALWADSGIQNAYDR	b5
Q5JQC9	AKAP4	AKAP4	LVSALIGEEK	y6
Q5JQC9	AKAP4	AKAP4	LVSALIGEEK	y5
Q5JQC9	AKAP4	AKAP4	LVSALIGEEK	b6
P22314	UBA1	UBA1	LAGTQPLEVLEAVQR	y6
P22314	UBA1	UBA1	LAGTQPLEVLEAVQR	y5
P22314	UBA1	UBA1	LAGTQPLEVLEAVQR	b7
O95837	GNA14	GNA14	DTILQLNLR	y5
O95837	GNA14	GNA14	DTILQLNLR	b5
O95837	GNA14	GNA14	DTILQLNLR	b6
Q02750	MP2K1	MEK	QLMVHAFIK	y5
Q02750	MP2K1	MEK	QLMVHAFIK	b5
Q02750	MP2K1	MEK	QLMVHAFIK	b6
Q99972	MYOC	MYOC	YELNTETVK	y6
Q99972	MYOC	MYOC	YELNTETVK	y5
Q99972	MYOC	MYOC	YELNTETVK	b6
Q13478	IL18R	IL18R1	YELESGLHEALVER	y6
Q13478	IL18R	IL18R1	YELESGLHEALVER	y5
Q13478	IL18R	IL18R1	YELESGLHEALVER	b6
P52823	STC1	STC1	GEEDSPSHIK	y6
P52823	STC1	STC1	GEEDSPSHIK	y5
P52823	STC1	STC1	GEEDSPSHIK	b6
P36871	PGM1	PGM1	SGEHDFGAAFDGDGDR	y7
P36871	PGM1	PGM1	SGEHDFGAAFDGDGDR	b6
P36871	PGM1	PGM1	SGEHDFGAAFDGDGDR	b7
P22694	KAPCB	PRKACB	ATEQYYAMK	y7
P22694	KAPCB	PRKACB	ATEQYYAMK	y6
P22694	KAPCB	PRKACB	ATEQYYAMK	y5
O95837	GNA14	GNA14	IATPSFVPTQQDVLR	y6
O95837	GNA14	GNA14	IATPSFVPTQQDVLR	y5
O95837	GNA14	GNA14	IATPSFVPTQQDVLR	b7
P20062	TCO2	TCN2	EDLYLHSLK	y5
P16581	LYAM2	SELE	DVGMWNDER	y6
P16581	LYAM2	SELE	DVGMWNDER	y5
P16581	LYAM2	SELE	DVGMWNDER	b6
P04216	THY1	THY1	VLYLSAFTSK	y7
P04216	THY1	THY1	VLYLSAFTSK	y6
P04216	THY1	THY1	VLYLSAFTSK	b5
O15232	MATN3	MATN3	INEYGQIHR	y6
O15232	MATN3	MATN3	INEYGQIHR	y5
O15232	MATN3	MATN3	INEYGQIHR	b5
Q9BYF1	ACE2	ACE2	LWAWESWR	y5
Q9BYF1	ACE2	ACE2	LWAWESWR	y4
Q9BYF1	ACE2	ACE2	LWAWESWR	b5
P20062	TCO2	TCN2	LSLEHLNPSIYVGLR	y6
P20062	TCO2	TCN2	LSLEHLNPSIYVGLR	y5
P20062	TCO2	TCN2	LSLEHLNPSIYVGLR	b5
P04216	THY1	THY1	HVLFGTVGVPEHTYR	y6
P04216	THY1	THY1	HVLFGTVGVPEHTYR	y5
P04216	THY1	THY1	HVLFGTVGVPEHTYR	y4
Q13492	PICAL	CALM	QAALEEEQAR	y6
Q13492	PICAL	CALM	QAALEEEQAR	y5
Q13492	PICAL	CALM	QAALEEEQAR	b6
Q13093	PAFA	PLA2G7	GSVHQNFADFTFATGK	y6
Q13093	PAFA	PLA2G7	GSVHQNFADFTFATGK	b6
Q13093	PAFA	PLA2G7	GSVHQNFADFTFATGK	b7
O00451	GFRA2	GFRA2	GPSFQATQAPR	y7
O00451	GFRA2	GFRA2	GPSFQATQAPR	b9
Q9Y279	VSIG4	VSIG4	DSSGDHIQQAK	y7
Q9Y279	VSIG4	VSIG4	DSSGDHIQQAK	y6
Q9Y279	VSIG4	VSIG4	DSSGDHIQQAK	b7
P16581	LYAM2	SELE	YTHLVAIQNK	y6
P16581	LYAM2	SELE	YTHLVAIQNK	b5
P16581	LYAM2	SELE	YTHLVAIQNK	b6
P00915	CAH1	CA1	ADGLAVIGVLMK	y7
P00915	CAH1	CA1	ADGLAVIGVLMK	b8
Q6W4X9	MUC6	MUC6	VTNEFVSEEGK	y7
Q6W4X9	MUC6	MUC6	VTNEFVSEEGK	b6
Q6W4X9	MUC6	MUC6	VTNEFVSEEGK	b7
Q9H1U4	MEGF9	MEGF9	EGFYQSPDATK	y8
Q9H1U4	MEGF9	MEGF9	EGFYQSPDATK	y5
Q9H1U4	MEGF9	MEGF9	EGFYQSPDATK	b6
P02774	VTDB	VDBP	HLSLLTTLSNR	b2
P02774	VTDB	VDBP	HLSLLTTLSNR	y10
P02774	VTDB	VDBP	HLSLLTTLSNR	y9
P22314	UBA1	UBA1	LQTSSVLVSGLR	y7
P22314	UBA1	UBA1	LQTSSVLVSGLR	y6
P22314	UBA1	UBA1	LQTSSVLVSGLR	b8
P00338	LDHA	LDHA	QVVESAYEVIK	y6
P00338	LDHA	LDHA	QVVESAYEVIK	b7
P00338	LDHA	LDHA	QVVESAYEVIK	b8
P10321	1C07	HLA-C	YFDTAVSRPGR	y3
P10321	1C07	HLA-C	YFDTAVSRPGR	b6
P10321	1C07	HLA-C	YFDTAVSRPGR	b7
P46019	KPB2	PHKA2	FAVHVESVLNR	y7
P46019	KPB2	PHKA2	FAVHVESVLNR	b6
P46019	KPB2	PHKA2	FAVHVESVLNR	b7
P36871	PGM1	PGM1	IALYETPTGWK	y5
P36871	PGM1	PGM1	IALYETPTGWK	b6
P36871	PGM1	PGM1	IALYETPTGWK	b7
P35575	G6PC	G6PC	NLGTLFGLGLALNSSMYR	y6
P35575	G6PC	G6PC	NLGTLFGLGLALNSSMYR	y5
P35575	G6PC	G6PC	NLGTLFGLGLALNSSMYR	b7
Q13444	ADA15	ADAM15	EPLEPQVLQDDLPISLK	y7
Q13444	ADA15	ADAM15	EPLEPQVLQDDLPISLK	y6
Q13444	ADA15	ADAM15	EPLEPQVLQDDLPISLK	b6
P01100	FOS	c-fos	SALQTEIANLLK	y7
P01100	FOS	c-fos	SALQTEIANLLK	y6
P01100	FOS	c-fos	SALQTEIANLLK	b7
P01100	FOS	c-fos	ELTDTLQAETDQLEDEK	y7
P01100	FOS	c-fos	ELTDTLQAETDQLEDEK	y6
P01100	FOS	c-fos	ELTDTLQAETDQLEDEK	b6
P06756	ITAV	ITGAV	STGLNAVPSQILEGQWAAR	y8
P06756	ITAV	ITGAV	STGLNAVPSQILEGQWAAR	y7
P06756	ITAV	ITGAV	STGLNAVPSQILEGQWAAR	y6
Q92597	NDRG1	NDRG1	TASGSSVTSLDGTR	y8
Q92597	NDRG1	NDRG1	TASGSSVTSLDGTR	y7
Q92597	NDRG1	NDRG1	TASGSSVTSLDGTR	b8
P23528	COF1	CFL1	LGGSAVISLEGKPL	b8
P23528	COF1	CFL1	LGGSAVISLEGKPL	b9
P23528	COF1	CFL1	LGGSAVISLEGKPL	b12
P35575	G6PC	G6PC	GLGVDLLWTLEK	y5
P35575	G6PC	G6PC	GLGVDLLWTLEK	b8
P35575	G6PC	G6PC	GLGVDLLWTLEK	b9
Q02750	MP2K1	MEK	ISELGAGNGGVVFK	y8
Q02750	MP2K1	MEK	ISELGAGNGGVVFK	y7
Q02750	MP2K1	MEK	ISELGAGNGGVVFK	b8
P29401	TKT	TKT	NMAEQIIQEIYSQIQSK	y7
P29401	TKT	TKT	NMAEQIIQEIYSQIQSK	y6
P29401	TKT	TKT	NMAEQIIQEIYSQIQSK	b6
Q13444	ADA15	ADAM15	SYTLEQGPGDLQGPPIISR	y6
P61160	ARP2	ACTR2	ILLTEPPMNPTK	b6
P61160	ARP2	ACTR2	ILLTEPPMNPTK	b8
P61160	ARP2	ACTR2	ILLTEPPMNPTK	b9
Q6W4X9	MUC6	MUC6	IFLGGLSVVLADR	y7
Q6W4X9	MUC6	MUC6	IFLGGLSVVLADR	b7
Q6W4X9	MUC6	MUC6	IFLGGLSVVLADR	b8
P13500	CCL2	CCL2	WVQDSMDHLDK	y7
P13500	CCL2	CCL2	WVQDSMDHLDK	b6
P13500	CCL2	CCL2	WVQDSMDHLDK	b7
P35558	PCKGC	PCK1	LLGQMEEEGILR	y7
P35558	PCKGC	PCK1	LLGQMEEEGILR	b7
P35558	PCKGC	PCK1	LLGQMEEEGILR	b8
P16435	NCPR	POR	DGALTQLNVAFSR	y7
P16435	NCPR	POR	DGALTQLNVAFSR	b7
P16435	NCPR	POR	DGALTQLNVAFSR	b8
Q9NZN3	EHD3	EHD3	LFEAEEQDLFR	y6
Q9NZN3	EHD3	EHD3	LFEAEEQDLFR	b6
Q9NZN3	EHD3	EHD3	LFEAEEQDLFR	b7
Q9H477	RBSK	RBKS	DSFGNDYIENLK	y7
Q9H477	RBSK	RBKS	DSFGNDYIENLK	y6
Q9H477	RBSK	RBKS	DSFGNDYIENLK	b8
P09486	SPRC	SPARC	LEAGDHPVELLAR	b6
P09486	SPRC	SPARC	LEAGDHPVELLAR	y8
P09486	SPRC	SPARC	LEAGDHPVELLAR	y7
P02751	FINC	FN1	VPGTSTSATLTGLTR	y9
P02751	FINC	FN1	VPGTSTSATLTGLTR	y8
P02751	FINC	FN1	VPGTSTSATLTGLTR	y7
P35558	PCKGC	PCK1	VVQGSLDSLPQAVR	y8
P35558	PCKGC	PCK1	VVQGSLDSLPQAVR	b8
P35558	PCKGC	PCK1	VVQGSLDSLPQAVR	b9
Q16270	IBP7	IGFBP7	GTC[CAM]EQGPSIVTPPK	y9
Q16270	IBP7	IGFBP7	GTC[CAM]EQGPSIVTPPK	y3
Q16270	IBP7	IGFBP7	GTC[CAM]EQGPSIVTPPK	y2
Q13393	PLD1	PLD	FGSYAAIQENALAK	y8
Q13393	PLD1	PLD	FGSYAAIQENALAK	y7
Q13393	PLD1	PLD	FGSYAAIQENALAK	b8
O43175	SERA	PHGDH	AGTGVDNVDLEAATR	y7
O43175	SERA	PHGDH	AGTGVDNVDLEAATR	b9
O43175	SERA	PHGDH	AGTGVDNVDLEAATR	b10
P02730	B3AT	band 3	ADFLEQPVLGFVR	y8
P02730	B3AT	band 3	ADFLEQPVLGFVR	y7
P02730	B3AT	band 3	ADFLEQPVLGFVR	y5
Q14254	FLOT2	FLOT2	TAEAQLAYELQGAR	y8
Q14254	FLOT2	FLOT2	TAEAQLAYELQGAR	y7
Q14254	FLOT2	FLOT2	TAEAQLAYELQGAR	b8
Q13393	PLD1	PLD	EVELALGINSEYTK	y8
Q13393	PLD1	PLD	EVELALGINSEYTK	y7
Q13393	PLD1	PLD	EVELALGINSEYTK	b9
P06756	ITAV	ITGAV	ANTTQPGIVEGGQVLK	y8
P06756	ITAV	ITGAV	ANTTQPGIVEGGQVLK	y7
P06756	ITAV	ITGAV	ANTTQPGIVEGGQVLK	y6
P61160	ARP2	ACTR2	GYAFNHSADFETVR	y8
P61160	ARP2	ACTR2	GYAFNHSADFETVR	b8
P61160	ARP2	ACTR2	GYAFNHSADFETVR	b9
P16435	NCPR	POR	TALTYYLDITNPPR	y9
P16435	NCPR	POR	TALTYYLDITNPPR	y3
P16435	NCPR	POR	TALTYYLDITNPPR	b7
P07306	ASGR1	ASGR1	ETFSNFTASTEAQVK	y9
P07306	ASGR1	ASGR1	ETFSNFTASTEAQVK	y8
P07306	ASGR1	ASGR1	ETFSNFTASTEAQVK	b8
P04075	ALDOA	ALDOA	FSHEEIAMATVTALR	y8
P04075	ALDOA	ALDOA	FSHEEIAMATVTALR	b8
P04075	ALDOA	ALDOA	FSHEEIAMATVTALR	b9
Q92597	NDRG1	NDRG1	EEMQSNVEVVHTYR	y8
Q92597	NDRG1	NDRG1	EEMQSNVEVVHTYR	y7
Q92597	NDRG1	NDRG1	EEMQSNVEVVHTYR	b8
Q6UXK2	ISLR2	ISLR2	ANQEEFEAGSEYSDR	y9
Q6UXK2	ISLR2	ISLR2	ANQEEFEAGSEYSDR	y8
Q6UXK2	ISLR2	ISLR2	ANQEEFEAGSEYSDR	b8
P10321	1C07	HLA-C	APWVEQEGPEYWDR	y7
P10321	1C07	HLA-C	APWVEQEGPEYWDR	y6
P10321	1C07	HLA-C	APWVEQEGPEYWDR	b9

## Sheet: transition
Q1	Q3	Dewell time(ms)	ID	DP	CE
302.156	342.156	2	sp|P80511|S10AC_HUMAN.GHFDTLSK.+3b3.light	80	13.9
302.156	457.183	2	sp|P80511|S10AC_HUMAN.GHFDTLSK.+3b4.light	80	13.9
302.156	347.229	2	sp|P80511|S10AC_HUMAN.GHFDTLSK.+3y3.light	80	13.9
340.684	534.256	2	sp|P21583|SCF_HUMAN.SIDAFK.+2b5.light	80	18.3
340.684	365.218	2	sp|P21583|SCF_HUMAN.SIDAFK.+2y3.light	80	18.3
340.684	480.245	2	sp|P21583|SCF_HUMAN.SIDAFK.+2y4.light	80	18.3
378.536	410.276	2	sp|Q8TCZ2|C99L2_HUMAN.KPIAGGGGFSDK.+3b4.light	80	18.7
378.536	496.24	2	sp|Q8TCZ2|C99L2_HUMAN.KPIAGGGGFSDK.+3y4.light	80	18.7
378.536	553.262	2	sp|Q8TCZ2|C99L2_HUMAN.KPIAGGGGFSDK.+3y5.light	80	18.7
381.694	404.196	2	sp|P03950|ANGI_HUMAN.GLTSPC[CAM]K.+2y3.light	80	20.9
381.694	491.228	2	sp|P03950|ANGI_HUMAN.GLTSPC[CAM]K.+2y4.light	80	20.9
381.694	592.276	2	sp|P03950|ANGI_HUMAN.GLTSPC[CAM]K.+2y5.light	80	20.9
383.524	568.236	2	sp|P61769|B2MG_HUMAN.VEHSDLSFSK.+3b5.light	80	19
383.524	381.213	2	sp|P61769|B2MG_HUMAN.VEHSDLSFSK.+3y3.light	80	19
383.524	468.245	2	sp|P61769|B2MG_HUMAN.VEHSDLSFSK.+3y4.light	80	19
391.552	496.299	2	sp|Q8NEV9|IL27A_HUMAN.EFTVSLHLAR.+3y4.light	80	19.5
391.552	609.383	2	sp|Q8NEV9|IL27A_HUMAN.EFTVSLHLAR.+3y5.light	80	19.5
394.729	529.262	2	sp|P80511|S10AC_HUMAN.ELANTIK.+2b5.light	80	21.7
394.729	475.287	2	sp|P80511|S10AC_HUMAN.ELANTIK.+2y4.light	80	21.7
394.729	546.325	2	sp|P80511|S10AC_HUMAN.ELANTIK.+2y5.light	80	21.7
414.568	619.272	2	sp|P00749|UROK_HUMAN.FEVENLILHK.+3b5.light	80	20.9
414.568	510.34	2	sp|P00749|UROK_HUMAN.FEVENLILHK.+3y4.light	80	20.9
414.568	623.424	2	sp|P00749|UROK_HUMAN.FEVENLILHK.+3y5.light	80	20.9
416.697	590.26	2	sp|P13500|CCL2_HUMAN.EIC[CAM]ADPK.+2y5.light	80	23
417.702	442.277	2	sp|P58294|PROK1_HUMAN.MC[CAM]TPLGR.+2y4.light	80	23.1
417.702	543.325	2	sp|P58294|PROK1_HUMAN.MC[CAM]TPLGR.+2y5.light	80	23.1
426.217	514.251	2	sp|Q6ZMJ2|SCAR5_HUMAN.GVEEVYR.+2b5.light	80	23.6
426.217	437.251	2	sp|Q6ZMJ2|SCAR5_HUMAN.GVEEVYR.+2y3.light	80	23.6
426.217	566.293	2	sp|Q6ZMJ2|SCAR5_HUMAN.GVEEVYR.+2y4.light	80	23.6
427.263	564.35	2	sp|Q8NEV9|IL27A_HUMAN.LLHSLELVLSR.+3b5.light	80	21.7
427.263	474.303	2	sp|Q8NEV9|IL27A_HUMAN.LLHSLELVLSR.+3y4.light	80	21.7
428.877	552.241	2	sp|P31749|AKT1_HUMAN.DEVAHTLTENR.+3b5.light	80	21.8
428.877	653.289	2	sp|P31749|AKT1_HUMAN.DEVAHTLTENR.+3b6.light	80	21.8
428.877	519.252	2	sp|P31749|AKT1_HUMAN.DEVAHTLTENR.+3y4.light	80	21.8
432.732	633.324	2	sp|Q96NZ8|WFKN1_HUMAN.SDFAIVGR.+2b6.light	80	24
432.732	444.293	2	sp|Q96NZ8|WFKN1_HUMAN.SDFAIVGR.+2y4.light	80	24
432.732	515.33	2	sp|Q96NZ8|WFKN1_HUMAN.SDFAIVGR.+2y5.light	80	24
451.168	525.158	2	sp|Q07654|TFF3_HUMAN.GC[CAM]C[CAM]FDSR.+2b4.light	80	25.2
451.168	524.246	2	sp|Q07654|TFF3_HUMAN.GC[CAM]C[CAM]FDSR.+2y4.light	80	25.2
451.168	684.277	2	sp|Q07654|TFF3_HUMAN.GC[CAM]C[CAM]FDSR.+2y5.light	80	25.2
456.749	641.325	2	sp|P08571|CD14_HUMAN.ATVNPSAPR.+2b7.light	80	25.5
456.749	527.294	2	sp|P08571|CD14_HUMAN.ATVNPSAPR.+2y5.light	80	25.5
456.749	740.405	2	sp|P08571|CD14_HUMAN.ATVNPSAPR.+2y7.light	80	25.5
460.265	554.33	2	sp|Q14254|FLOT2_HUMAN.NVVLQTLEGHLR.+3b5.light	80	23.8
460.265	482.283	2	sp|Q14254|FLOT2_HUMAN.NVVLQTLEGHLR.+3y4.light	80	23.8
460.265	611.326	2	sp|Q14254|FLOT2_HUMAN.NVVLQTLEGHLR.+3y5.light	80	23.8
468.229	231.116	2	sp|Q15485|FCN2_HUMAN.MVGLEGSDK.+2b2.light	80	26.3
468.229	804.41	2	sp|Q15485|FCN2_HUMAN.MVGLEGSDK.+2y8.light	80	26.3
475.897	493.204	2	sp|P48357|LEPR_HUMAN.FNSSGTHFSNLSK.+3b5.light	80	24.7
475.897	548.304	2	sp|P48357|LEPR_HUMAN.FNSSGTHFSNLSK.+3y5.light	80	24.7
475.897	695.372	2	sp|P48357|LEPR_HUMAN.FNSSGTHFSNLSK.+3y6.light	80	24.7
477.774	520.277	2	sp|Q9NYA1|SPHK1_HUMAN.FTLGTFLR.+2b5.light	80	26.9
477.774	667.345	2	sp|Q9NYA1|SPHK1_HUMAN.FTLGTFLR.+2b6.light	80	26.9
477.774	593.341	2	sp|Q9NYA1|SPHK1_HUMAN.FTLGTFLR.+2y5.light	80	26.9
481.289	539.355	2	sp|Q96QR1|SG3A1_HUMAN.ALLGALTVFG.+2b6.light	80	27.1
481.289	640.403	2	sp|Q96QR1|SG3A1_HUMAN.ALLGALTVFG.+2b7.light	80	27.1
481.289	536.308	2	sp|Q96QR1|SG3A1_HUMAN.ALLGALTVFG.+2y5.light	80	27.1
487.295	702.419	2	sp|Q08629|TICN1_HUMAN.SLLGAFIPR.+2b7.light	80	27.5
487.295	532.324	2	sp|Q08629|TICN1_HUMAN.SLLGAFIPR.+2y4.light	80	27.5
487.295	603.361	2	sp|Q08629|TICN1_HUMAN.SLLGAFIPR.+2y5.light	80	27.5
489.269	642.346	2	sp|P28907|CD38_HUMAN.VQTLEAWVIHGGR.+3b6.light	80	25.6
489.269	539.305	2	sp|P28907|CD38_HUMAN.VQTLEAWVIHGGR.+3y5.light	80	25.6
490.288	569.329	2	sp|P07204|TRBM_HUMAN.EVVLQHVR.+2b5.light	80	27.6
490.288	539.305	2	sp|P07204|TRBM_HUMAN.EVVLQHVR.+2y4.light	80	27.6
490.288	652.389	2	sp|P07204|TRBM_HUMAN.EVVLQHVR.+2y5.light	80	27.6
494.795	615.35	2	sp|Q14956|GPNMB_HUMAN.AYVPIAQVK.+2b6.light	80	27.9
494.795	558.361	2	sp|Q14956|GPNMB_HUMAN.AYVPIAQVK.+2y5.light	80	27.9
494.795	655.414	2	sp|Q14956|GPNMB_HUMAN.AYVPIAQVK.+2y6.light	80	27.9
496.798	838.515	2	sp|Q14213|IL27B_HUMAN.GPPAALTLPR.+2y8.light	80	28
496.798	670.425	2	sp|Q14213|IL27B_HUMAN.GPPAALTLPR.+2y6.light	80	28
496.798	599.388	2	sp|Q14213|IL27B_HUMAN.GPPAALTLPR.+2y5.light	80	28
507.801	528.278	2	sp|Q15828|CYTM_HUMAN.AQSQLVAGIK.+2b5.light	80	28.7
507.801	627.346	2	sp|Q15828|CYTM_HUMAN.AQSQLVAGIK.+2b6.light	80	28.7
507.801	600.408	2	sp|Q15828|CYTM_HUMAN.AQSQLVAGIK.+2y6.light	80	28.7
509.616	522.303	2	sp|Q92752|TENR_HUMAN.VATHLSTPQGLQFK.+3b5.light	80	26.9
509.616	609.336	2	sp|Q92752|TENR_HUMAN.VATHLSTPQGLQFK.+3b6.light	80	26.9
509.616	710.383	2	sp|Q92752|TENR_HUMAN.VATHLSTPQGLQFK.+3b7.light	80	26.9
523.796	622.331	2	sp|Q99988|GDF15_HUMAN.LGSGGHLHLR.+2b7.light	80	29.7
523.796	675.405	2	sp|Q99988|GDF15_HUMAN.LGSGGHLHLR.+2y5.light	80	29.7
527.943	622.331	2	sp|Q6ZMJ2|SCAR5_HUMAN.GLNHSLSYDVALHR.+3b6.light	80	28
527.943	595.367	2	sp|Q6ZMJ2|SCAR5_HUMAN.GLNHSLSYDVALHR.+3y5.light	80	28
527.943	710.394	2	sp|Q6ZMJ2|SCAR5_HUMAN.GLNHSLSYDVALHR.+3y6.light	80	28
529.251	600.278	2	sp|Q15485|FCN2_HUMAN.VDGSVDFYR.+2y4.light	80	30.1
529.251	843.4	2	sp|Q15485|FCN2_HUMAN.VDGSVDFYR.+2y7.light	80	30.1
529.251	958.427	2	sp|Q15485|FCN2_HUMAN.VDGSVDFYR.+2y8.light	80	30.1
534.271	491.261	2	sp|P01019|ANGT_HUMAN.FMQAVTGWK.+2y4.light	80	30.4
534.271	661.367	2	sp|P01019|ANGT_HUMAN.FMQAVTGWK.+2y6.light	80	30.4
534.271	789.425	2	sp|P01019|ANGT_HUMAN.FMQAVTGWK.+2y7.light	80	30.4
538.273	646.352	2	sp|O60462|NRP2_HUMAN.GGDSITAVEAR.+2y6.light	80	30.6
538.273	759.436	2	sp|O60462|NRP2_HUMAN.GGDSITAVEAR.+2y7.light	80	30.6
540.626	619.345	2	sp|O00451|GFRA2_HUMAN.LASIFSGTGADPVVSAK.+3b6.light	80	28.8
540.626	676.366	2	sp|O00451|GFRA2_HUMAN.LASIFSGTGADPVVSAK.+3b7.light	80	28.8
540.626	600.372	2	sp|O00451|GFRA2_HUMAN.LASIFSGTGADPVVSAK.+3y6.light	80	28.8
547.783	980.516	2	sp|P31040|SDHA_HUMAN.NTVVATGGYGR.+2y10.light	80	31.2
547.783	879.468	2	sp|P31040|SDHA_HUMAN.NTVVATGGYGR.+2y9.light	80	31.2
547.783	681.331	2	sp|P31040|SDHA_HUMAN.NTVVATGGYGR.+2y7.light	80	31.2
548.65	673.356	2	sp|P00797|RENI_HUMAN.VTPIFDNIISQGVLK.+3b6.light	80	29.3
548.65	631.377	2	sp|P00797|RENI_HUMAN.VTPIFDNIISQGVLK.+3y6.light	80	29.3
548.65	744.461	2	sp|P00797|RENI_HUMAN.VTPIFDNIISQGVLK.+3y7.light	80	29.3
548.791	670.377	2	sp|P23280|CAH6_HUMAN.LENSLLDHR.+2b6.light	80	31.3
549.314	984.536	2	sp|O94985|CSTN1_HUMAN.IPDGVVSVSPK.+2y10.light	80	31.3
549.314	616.366	2	sp|O94985|CSTN1_HUMAN.IPDGVVSVSPK.+2y6.light	80	31.3
549.314	887.483	2	sp|O94985|CSTN1_HUMAN.IPDGVVSVSPK.+2y9.light	80	31.3
552.806	260.088	2	sp|Q9Y279|VSIG4_HUMAN.GSDPVTIFLR.+2b3.light	80	31.6
552.806	670.341	2	sp|Q9Y279|VSIG4_HUMAN.GSDPVTIFLR.+2b7.light	80	31.6
552.806	845.524	2	sp|Q9Y279|VSIG4_HUMAN.GSDPVTIFLR.+2y7.light	80	31.6
554.31	567.314	2	sp|Q9GZV9|FGF23_HUMAN.NEIPLIHFNTPIPR.+3b5.light	80	29.6
554.31	680.398	2	sp|Q9GZV9|FGF23_HUMAN.NEIPLIHFNTPIPR.+3b6.light	80	29.6
554.31	697.399	2	sp|Q9GZV9|FGF23_HUMAN.NEIPLIHFNTPIPR.+3y6.light	80	29.6
555.302	620.352	2	sp|Q9BY76|ANGL4_HUMAN.IQHLQSQFGLLDHK.+3b5.light	80	29.7
555.302	625.367	2	sp|Q9BY76|ANGL4_HUMAN.IQHLQSQFGLLDHK.+3y5.light	80	29.7
555.302	682.388	2	sp|Q9BY76|ANGL4_HUMAN.IQHLQSQFGLLDHK.+3y6.light	80	29.7
559.796	674.314	2	sp|P00338|LDHA_HUMAN.SADTLWGIQK.+2b6.light	80	32
559.796	731.336	2	sp|P00338|LDHA_HUMAN.SADTLWGIQK.+2b7.light	80	32
559.796	744.44	2	sp|P00338|LDHA_HUMAN.SADTLWGIQK.+2y6.light	80	32
561.817	351.178	2	sp|P61769|B2MG_HUMAN.VNHVTLSQPK.+2b3.light	80	32.1
561.817	673.388	2	sp|P61769|B2MG_HUMAN.VNHVTLSQPK.+2y6.light	80	32.1
561.817	772.456	2	sp|P61769|B2MG_HUMAN.VNHVTLSQPK.+2y7.light	80	32.1
564.835	626.387	2	sp|O75969|AKAP3_HUMAN.LLQLSAAAVDK.+2b6.light	80	32.3
564.835	697.424	2	sp|O75969|AKAP3_HUMAN.LLQLSAAAVDK.+2b7.light	80	32.3
564.835	661.352	2	sp|O75969|AKAP3_HUMAN.LLQLSAAAVDK.+2y7.light	80	32.3
572.309	573.336	2	sp|P52823|STC1_HUMAN.VAAQNSAEVVR.+2y5.light	80	32.8
572.309	660.367	2	sp|P52823|STC1_HUMAN.VAAQNSAEVVR.+2y6.light	80	32.8
574.286	618.313	2	sp|P11166|GTR1_HUMAN.VIEEFYNQTWVHR.+3b5.light	80	30.9
574.286	597.326	2	sp|P11166|GTR1_HUMAN.VIEEFYNQTWVHR.+3y4.light	80	30.9
574.286	698.373	2	sp|P11166|GTR1_HUMAN.VIEEFYNQTWVHR.+3y5.light	80	30.9
580.322	833.44	2	sp|P08254|MMP3_HUMAN.IVNYTPDLPK.+2y7.light	80	33.3
582.319	799.42	2	sp|P02769|BSA_BOVIN.LVNELTEFAK.+2b7.light	80	33.4
582.319	595.309	2	sp|P02769|BSA_BOVIN.LVNELTEFAK.+2y5.light	80	33.4
582.319	708.393	2	sp|P02769|BSA_BOVIN.LVNELTEFAK.+2y6.light	80	33.4
582.319	713.372	2	sp|P23280|CAH6_HUMAN.IEEILDYLR.+2b6.light	80	33.4
582.319	679.377	2	sp|P23280|CAH6_HUMAN.IEEILDYLR.+2y5.light	80	33.4
582.319	792.461	2	sp|P23280|CAH6_HUMAN.IEEILDYLR.+2y6.light	80	33.4
585.293	783.316	2	sp|P48357|LEPR_HUMAN.YSENSTTVIR.+2b7.light	80	33.6
585.293	589.367	2	sp|P48357|LEPR_HUMAN.YSENSTTVIR.+2y5.light	80	33.6
585.293	676.399	2	sp|P48357|LEPR_HUMAN.YSENSTTVIR.+2y6.light	80	33.6
593.63	771.334	2	sp|P62330|ARF6_HUMAN.QDLPDAMKPHEIQEK.+3b7.light	80	32.1
593.63	899.429	2	sp|P62330|ARF6_HUMAN.QDLPDAMKPHEIQEK.+3b8.light	80	32.1
593.63	880.452	2	sp|P62330|ARF6_HUMAN.QDLPDAMKPHEIQEK.+3y7.light	80	32.1
605.641	629.314	2	sp|Q99988|GDF15_HUMAN.ASLEDLGWADWVLSPR.+3b6.light	80	32.9
605.641	686.336	2	sp|Q99988|GDF15_HUMAN.ASLEDLGWADWVLSPR.+3b7.light	80	32.9
605.641	872.462	2	sp|Q99988|GDF15_HUMAN.ASLEDLGWADWVLSPR.+3y7.light	80	32.9
607.861	559.324	2	sp|P08237|PFKAM_HUMAN.ALVFQPVAELK.+2b5.light	80	35
607.861	755.445	2	sp|P08237|PFKAM_HUMAN.ALVFQPVAELK.+2b7.light	80	35
607.861	784.456	2	sp|P08237|PFKAM_HUMAN.ALVFQPVAELK.+2y7.light	80	35
621.304	316.15	2	sp|Q15828|CYTM_HUMAN.DLSPDDPQVQK.+2b3.light	80	35.8
621.304	599.351	2	sp|Q15828|CYTM_HUMAN.DLSPDDPQVQK.+2y5.light	80	35.8
621.304	714.378	2	sp|Q15828|CYTM_HUMAN.DLSPDDPQVQK.+2y6.light	80	35.8
626.296	813.374	2	sp|Q14956|GPNMB_HUMAN.EDANGNIVYEK.+2b8.light	80	36.1
626.296	651.371	2	sp|Q14956|GPNMB_HUMAN.EDANGNIVYEK.+2y5.light	80	36.1
626.296	765.414	2	sp|Q14956|GPNMB_HUMAN.EDANGNIVYEK.+2y6.light	80	36.1
632.801	662.293	2	sp|P62330|ARF6_HUMAN.FNVWDVGGQDK.+2b5.light	80	36.6
632.801	761.362	2	sp|P62330|ARF6_HUMAN.FNVWDVGGQDK.+2b6.light	80	36.6
632.801	718.337	2	sp|P62330|ARF6_HUMAN.FNVWDVGGQDK.+2y7.light	80	36.6
634.009	830.425	2	sp|P07204|TRBM_HUMAN.SSVAADVISLLLNGDGGVGR.+3b9.light	80	34.6
634.009	731.343	2	sp|P07204|TRBM_HUMAN.SSVAADVISLLLNGDGGVGR.+3y8.light	80	34.6
634.009	844.427	2	sp|P07204|TRBM_HUMAN.SSVAADVISLLLNGDGGVGR.+3y9.light	80	34.6
641.326	650.362	2	sp|Q9GZV9|FGF23_HUMAN.AFLPGMNPPPYSQFLSR.+3y5.light	80	35.1
641.326	737.394	2	sp|Q9GZV9|FGF23_HUMAN.AFLPGMNPPPYSQFLSR.+3y6.light	80	35.1
648.359	843.509	2	sp|P55103|INHBC_HUMAN.RPLSLLYYDR.+2b7.light	80	37.5
648.359	729.357	2	sp|P55103|INHBC_HUMAN.RPLSLLYYDR.+2y5.light	80	37.5
649.361	556.345	2	sp|P01019|ANGT_HUMAN.DPTFIPAPIQAK.+2y5.light	80	37.6
649.361	724.435	2	sp|P01019|ANGT_HUMAN.DPTFIPAPIQAK.+2y7.light	80	37.6
649.361	837.519	2	sp|P01019|ANGT_HUMAN.DPTFIPAPIQAK.+2y8.light	80	37.6
651.874	936.515	2	sp|Q14213|IL27B_HUMAN.VGPIEATSFILR.+2y8.light	80	37.7
651.874	736.435	2	sp|Q14213|IL27B_HUMAN.VGPIEATSFILR.+2y6.light	80	37.7
651.874	635.388	2	sp|Q14213|IL27B_HUMAN.VGPIEATSFILR.+2y5.light	80	37.7
653.362	594.288	2	sp|P02769|BSA_BOVIN.HLVDEPQNLIK.+2b5.light	80	37.8
653.362	691.341	2	sp|P02769|BSA_BOVIN.HLVDEPQNLIK.+2b6.light	80	37.8
653.362	841.478	2	sp|P02769|BSA_BOVIN.HLVDEPQNLIK.+2y7.light	80	37.8
654.843	707.325	2	sp|Q99972|MYOC_HUMAN.ELETAYSNLLR.+2b6.light	80	37.9
654.843	794.357	2	sp|Q99972|MYOC_HUMAN.ELETAYSNLLR.+2b7.light	80	37.9
657.836	758.416	2	sp|P68871|HBB_HUMAN.VNVDEVGGEALGR.+2y8.light	80	38.1
657.836	659.347	2	sp|P68871|HBB_HUMAN.VNVDEVGGEALGR.+2y7.light	80	38.1
657.836	428.214	2	sp|P68871|HBB_HUMAN.VNVDEVGGEALGR.+2b4.light	80	38.1
658.359	829.394	2	sp|P00918|CAH2_HUMAN.EPISVSSEQVLK.+2b8.light	80	38.1
658.359	1186.67	2	sp|P00918|CAH2_HUMAN.EPISVSSEQVLK.+2y11.light	80	38.1
658.359	790.43	2	sp|P00918|CAH2_HUMAN.EPISVSSEQVLK.+2y7.light	80	38.1
661.341	670.341	2	sp|Q96NZ8|WFKN1_HUMAN.DGVAVLDAGSYVR.+2b7.light	80	38.3
661.341	741.378	2	sp|Q96NZ8|WFKN1_HUMAN.DGVAVLDAGSYVR.+2b8.light	80	38.3
661.341	767.368	2	sp|Q96NZ8|WFKN1_HUMAN.DGVAVLDAGSYVR.+2y7.light	80	38.3
666.372	299.171	2	sp|Q9H1U4|MEGF9_HUMAN.LNAPFWTIELK.+2b3.light	80	38.6
666.372	789.451	2	sp|Q9H1U4|MEGF9_HUMAN.LNAPFWTIELK.+2y6.light	80	38.6
666.372	1033.57	2	sp|Q9H1U4|MEGF9_HUMAN.LNAPFWTIELK.+2y8.light	80	38.6
666.88	890.509	2	sp|P31040|SDHA_HUMAN.VTLEYRPVIDK.+2y7.light	80	38.7
666.88	1019.55	2	sp|P31040|SDHA_HUMAN.VTLEYRPVIDK.+2y8.light	80	38.7
666.88	1132.64	2	sp|P31040|SDHA_HUMAN.VTLEYRPVIDK.+2y9.light	80	38.7
671.848	720.32	2	sp|Q92752|TENR_HUMAN.AEIENYVLTYK.+2b6.light	80	39
671.848	819.388	2	sp|Q92752|TENR_HUMAN.AEIENYVLTYK.+2b7.light	80	39
671.848	786.44	2	sp|Q92752|TENR_HUMAN.AEIENYVLTYK.+2y6.light	80	39
673.393	684.429	2	sp|Q96QR1|SG3A1_HUMAN.LLLSSLGIPVNHLIEGSQK.+3b7.light	80	37.1
673.393	797.513	2	sp|Q96QR1|SG3A1_HUMAN.LLLSSLGIPVNHLIEGSQK.+3b8.light	80	37.1
673.393	911.495	2	sp|Q96QR1|SG3A1_HUMAN.LLLSSLGIPVNHLIEGSQK.+3y8.light	80	37.1
675.827	735.277	2	sp|Q9BY76|ANGL4_HUMAN.MTSDGGWTVIQR.+2b7.light	80	39.2
675.827	836.324	2	sp|Q9BY76|ANGL4_HUMAN.MTSDGGWTVIQR.+2b8.light	80	39.2
675.827	859.478	2	sp|Q9BY76|ANGL4_HUMAN.MTSDGGWTVIQR.+2y7.light	80	39.2
677.677	733.319	2	sp|P46019|KPB2_HUMAN.TMLTNDGSDIHSAVLSTIR.+3b7.light	80	37.4
677.677	820.351	2	sp|P46019|KPB2_HUMAN.TMLTNDGSDIHSAVLSTIR.+3b8.light	80	37.4
677.677	759.472	2	sp|P46019|KPB2_HUMAN.TMLTNDGSDIHSAVLSTIR.+3y7.light	80	37.4
686.883	768.44	2	sp|Q5JQC9|AKAP4_HUMAN.LIQYHLTQQTK.+2b6.light	80	39.9
686.883	869.488	2	sp|Q5JQC9|AKAP4_HUMAN.LIQYHLTQQTK.+2b7.light	80	39.9
686.883	718.409	2	sp|Q5JQC9|AKAP4_HUMAN.LIQYHLTQQTK.+2y6.light	80	39.9
690.368	858.458	2	sp|P55103|INHBC_HUMAN.TALQHLHGVPQGALLEDNR.+3b8.light	80	38.1
690.368	957.526	2	sp|P55103|INHBC_HUMAN.TALQHLHGVPQGALLEDNR.+3b9.light	80	38.1
690.368	759.4	2	sp|P55103|INHBC_HUMAN.TALQHLHGVPQGALLEDNR.+3y6.light	80	38.1
697.352	213.16	2	sp|P02743|SAMP_HUMAN.IVLGQEQDSYGGK.+2b2.light	80	40.6
697.352	1068.46	2	sp|P02743|SAMP_HUMAN.IVLGQEQDSYGGK.+2y10.light	80	40.6
697.352	1181.54	2	sp|P02743|SAMP_HUMAN.IVLGQEQDSYGGK.+2y11.light	80	40.6
697.375	770.368	2	sp|P08237|PFKAM_HUMAN.DLQANVEHLVQK.+2b7.light	80	40.6
697.375	753.425	2	sp|P08237|PFKAM_HUMAN.DLQANVEHLVQK.+2y6.light	80	40.6
697.375	852.494	2	sp|P08237|PFKAM_HUMAN.DLQANVEHLVQK.+2y7.light	80	40.6
698.325	946.394	2	sp|O75969|AKAP3_HUMAN.GFSVDYYNTTTK.+2b8.light	80	40.6
698.325	727.362	2	sp|O75969|AKAP3_HUMAN.GFSVDYYNTTTK.+2y6.light	80	40.6
698.325	890.425	2	sp|O75969|AKAP3_HUMAN.GFSVDYYNTTTK.+2y7.light	80	40.6
700.375	784.445	2	sp|O15232|MATN3_HUMAN.IIDTLDIGPADTR.+2b7.light	80	40.8
700.375	841.467	2	sp|O15232|MATN3_HUMAN.IIDTLDIGPADTR.+2b8.light	80	40.8
700.375	844.416	2	sp|O15232|MATN3_HUMAN.IIDTLDIGPADTR.+2y8.light	80	40.8
702.376	823.456	2	sp|Q8NBI3|DRAXI_HUMAN.LPEAEGLLPEQSPAGLLQDK.+3b8.light	80	38.9
702.376	744.425	2	sp|Q8NBI3|DRAXI_HUMAN.LPEAEGLLPEQSPAGLLQDK.+3y7.light	80	38.9
702.376	841.478	2	sp|Q8NBI3|DRAXI_HUMAN.LPEAEGLLPEQSPAGLLQDK.+3y8.light	80	38.9
703.839	1172.57	2	sp|P02743|SAMP_HUMAN.AYSLFSYNTQGR.+2y10.light	80	41
703.839	825.385	2	sp|P02743|SAMP_HUMAN.AYSLFSYNTQGR.+2y7.light	80	41
703.839	972.453	2	sp|P02743|SAMP_HUMAN.AYSLFSYNTQGR.+2y8.light	80	41
707.352	826.369	2	sp|O95865|DDAH2_HUMAN.GGGDLPNSQEALQK.+2b9.light	80	41.2
707.352	803.426	2	sp|O95865|DDAH2_HUMAN.GGGDLPNSQEALQK.+2y7.light	80	41.2
707.352	1014.52	2	sp|O95865|DDAH2_HUMAN.GGGDLPNSQEALQK.+2y9.light	80	41.2
708.922	631.393	2	sp|P22694|KAPCB_HUMAN.ILQAVNFPFLVR.+2y5.light	80	41.3
708.922	892.504	2	sp|P22694|KAPCB_HUMAN.ILQAVNFPFLVR.+2y7.light	80	41.3
708.922	991.572	2	sp|P22694|KAPCB_HUMAN.ILQAVNFPFLVR.+2y8.light	80	41.3
715.348	771.334	2	sp|Q13478|IL18R_HUMAN.ADMADIPGHVFTR.+2b8.light	80	41.7
715.348	908.393	2	sp|Q13478|IL18R_HUMAN.ADMADIPGHVFTR.+2b9.light	80	41.7
715.348	716.384	2	sp|Q13478|IL18R_HUMAN.ADMADIPGHVFTR.+2y6.light	80	41.7
721.419	906.566	2	sp|Q8NBI3|DRAXI_HUMAN.DLLLGLALPYPEK.+2b9.light	80	42.1
721.419	746.408	2	sp|Q8NBI3|DRAXI_HUMAN.DLLLGLALPYPEK.+2y6.light	80	42.1
721.419	817.445	2	sp|Q8NBI3|DRAXI_HUMAN.DLLLGLALPYPEK.+2y7.light	80	42.1
727.017	957.465	2	sp|Q07654|TFF3_HUMAN.IPGVPWC[CAM]FKPLQEAEC[CAM]TF.+3b8.light	80	40.4
727.017	756.287	2	sp|Q07654|TFF3_HUMAN.IPGVPWC[CAM]FKPLQEAEC[CAM]TF.+3y6.light	80	40.4
727.017	884.345	2	sp|Q07654|TFF3_HUMAN.IPGVPWC[CAM]FKPLQEAEC[CAM]TF.+3y7.light	80	40.4
734.37	804.373	2	sp|Q02383|SEMG2_HUMAN.DVSQSSISFQIEK.+2b8.light	80	42.9
734.37	951.442	2	sp|Q02383|SEMG2_HUMAN.DVSQSSISFQIEK.+2b9.light	80	42.9
734.37	751.398	2	sp|Q02383|SEMG2_HUMAN.DVSQSSISFQIEK.+2y6.light	80	42.9
735.393	629.366	2	sp|Q12933|TRAF2_HUMAN.IPAIFSPAFYTSR.+2b6.light	80	43
735.393	797.456	2	sp|Q12933|TRAF2_HUMAN.IPAIFSPAFYTSR.+2b8.light	80	43
735.393	744.367	2	sp|Q12933|TRAF2_HUMAN.IPAIFSPAFYTSR.+2y6.light	80	43
787.87	788.342	2	sp|Q9H477|RBSK_HUMAN.QNDISTEFTYQTK.+2b7.light	80	46.2
787.87	935.411	2	sp|Q9H477|RBSK_HUMAN.QNDISTEFTYQTK.+2b8.light	80	46.2
787.87	1017.49	2	sp|Q9H477|RBSK_HUMAN.QNDISTEFTYQTK.+2y8.light	80	46.2
808.391	644.373	2	sp|P18065|IBP2_HUMAN.TPC[CAM]QQELDQVLER.+2y5.light	80	47.5
808.391	1001.53	2	sp|P18065|IBP2_HUMAN.TPC[CAM]QQELDQVLER.+2y8.light	80	47.5
808.391	1129.59	2	sp|P18065|IBP2_HUMAN.TPC[CAM]QQELDQVLER.+2y9.light	80	47.5
817.899	856.405	2	sp|Q8TCZ2|C99L2_HUMAN.DLEDIVGGGEYKPDK.+2b9.light	80	48.1
817.899	836.415	2	sp|Q8TCZ2|C99L2_HUMAN.DLEDIVGGGEYKPDK.+2y7.light	80	48.1
817.899	893.436	2	sp|Q8TCZ2|C99L2_HUMAN.DLEDIVGGGEYKPDK.+2y8.light	80	48.1
831.428	261.156	2	sp|O60462|NRP2_HUMAN.VFQANNDATEVVLNK.+2y2.light	80	49
831.428	374.24	2	sp|O60462|NRP2_HUMAN.VFQANNDATEVVLNK.+2y3.light	80	49
831.428	473.308	2	sp|O60462|NRP2_HUMAN.VFQANNDATEVVLNK.+2y4.light	80	49
893.947	1049.49	2	sp|P21583|SCF_HUMAN.FSNISEGLSNYSIIDK.+2b10.light	80	52.9
893.947	935.447	2	sp|P21583|SCF_HUMAN.FSNISEGLSNYSIIDK.+2b9.light	80	52.9
893.947	939.478	2	sp|P21583|SCF_HUMAN.FSNISEGLSNYSIIDK.+2y8.light	80	52.9
992.992	1049.52	2	sp|P07949|RET_HUMAN.YTSTLLPGDTWAQQTFR.+2b10.light	80	59.1
992.992	679.366	2	sp|P07949|RET_HUMAN.YTSTLLPGDTWAQQTFR.+2b6.light	80	59.1
992.992	1037.52	2	sp|P07949|RET_HUMAN.YTSTLLPGDTWAQQTFR.+2y8.light	80	59.1
1116.58	890.494	2	sp|P02751|FINC_HUMAN.LDAPTNLQFVNETDSTVLVR.+2y8.light	80	66.8
1116.58	387.271	2	sp|P02751|FINC_HUMAN.LDAPTNLQFVNETDSTVLVR.+2y3.light	80	66.8
1116.58	725.383	2	sp|P02751|FINC_HUMAN.LDAPTNLQFVNETDSTVLVR.+2b7.light	80	66.8
309.838	446.236	2	sp|O95865|DDAH2_HUMAN.RPEVDGVR.+3y4.light	80	14.4
309.838	331.209	2	sp|O95865|DDAH2_HUMAN.RPEVDGVR.+3y3.light	80	14.4
309.838	482.272	2	sp|O95865|DDAH2_HUMAN.RPEVDGVR.+3b4.light	80	14.4
312.828	524.283	2	sp|P08559|ODPA_HUMAN.AHGFTFTR.+3y4.light	80	14.6
312.828	423.235	2	sp|P08559|ODPA_HUMAN.AHGFTFTR.+3y3.light	80	14.6
312.828	413.193	2	sp|P08559|ODPA_HUMAN.AHGFTFTR.+3b4.light	80	14.6
362.187	545.312	2	sp|Q13492|PICAL_HUMAN.ATTHEIMGPK.+3y5.light	80	17.6
362.187	432.228	2	sp|Q13492|PICAL_HUMAN.ATTHEIMGPK.+3y4.light	80	17.6
362.187	540.241	2	sp|Q13492|PICAL_HUMAN.ATTHEIMGPK.+3b5.light	80	17.6
374.216	505.298	2	sp|P06703|S10A6_HUMAN.ELTIGSK.+2y5.light	80	20.4
374.216	457.266	2	sp|P06703|S10A6_HUMAN.ELTIGSK.+2b4.light	80	20.4
374.216	514.287	2	sp|P06703|S10A6_HUMAN.ELTIGSK.+2b5.light	80	20.4
396.204	587.351	2	sp|Q02383|SEMG2_HUMAN.GHYQNVVDVR.+3y5.light	80	19.8
396.204	488.283	2	sp|Q02383|SEMG2_HUMAN.GHYQNVVDVR.+3y4.light	80	19.8
396.204	486.21	2	sp|Q02383|SEMG2_HUMAN.GHYQNVVDVR.+3b4.light	80	19.8
400.25	700.424	2	sp|P02774|VTDB_HUMAN.VLEPTLK.+2y6.light	80	22
400.25	587.34	2	sp|P02774|VTDB_HUMAN.VLEPTLK.+2y5.light	80	22
400.25	458.297	2	sp|P02774|VTDB_HUMAN.VLEPTLK.+2y4.light	80	22
401.239	518.282	2	sp|Q12933|TRAF2_HUMAN.AIVDLTGL.+2y5.light	80	22.1
401.239	403.255	2	sp|Q12933|TRAF2_HUMAN.AIVDLTGL.+2y4.light	80	22.1
401.239	512.308	2	sp|Q12933|TRAF2_HUMAN.AIVDLTGL.+2b5.light	80	22.1
409.219	324.13	2	sp|Q9BYF1|ACE2_HUMAN.HEGPLHK.+2b3.light	80	22.6
409.219	421.183	2	sp|Q9BYF1|ACE2_HUMAN.HEGPLHK.+2b4.light	80	22.6
409.219	534.267	2	sp|Q9BYF1|ACE2_HUMAN.HEGPLHK.+2b5.light	80	22.6
413.863	542.293	2	sp|Q9Y2V2|CHSP1_HUMAN.HETWSGHVISS.+3y5.light	80	20.9
413.863	554.236	2	sp|Q9Y2V2|CHSP1_HUMAN.HETWSGHVISS.+3b4.light	80	20.9
413.863	641.268	2	sp|Q9Y2V2|CHSP1_HUMAN.HETWSGHVISS.+3b5.light	80	20.9
415.535	530.257	2	sp|P31749|AKT1_HUMAN.TFHVETPEER.+3y4.light	80	21
415.535	485.251	2	sp|P31749|AKT1_HUMAN.TFHVETPEER.+3b4.light	80	21
415.535	614.293	2	sp|P31749|AKT1_HUMAN.TFHVETPEER.+3b5.light	80	21
417.54	536.308	2	sp|Q14344|GNA13_HUMAN.GIHEYDFEIK.+3y4.light	80	21.1
417.54	437.214	2	sp|Q14344|GNA13_HUMAN.GIHEYDFEIK.+3b4.light	80	21.1
417.54	600.278	2	sp|Q14344|GNA13_HUMAN.GIHEYDFEIK.+3b5.light	80	21.1
422.223	1151.57	2	sp|P29401|TKT_HUMAN.ISSDLDGHPVPK.+3y11.light	80	21.4
422.223	749.394	2	sp|P29401|TKT_HUMAN.ISSDLDGHPVPK.+3y7.light	80	21.4
422.223	440.287	2	sp|P29401|TKT_HUMAN.ISSDLDGHPVPK.+3y4.light	80	21.4
425.227	563.319	2	sp|Q9Y2V2|CHSP1_HUMAN.ASQGPVYK.+2y5.light	80	23.6
425.227	344.156	2	sp|Q9Y2V2|CHSP1_HUMAN.ASQGPVYK.+2b4.light	80	23.6
425.227	441.209	2	sp|Q9Y2V2|CHSP1_HUMAN.ASQGPVYK.+2b5.light	80	23.6
428.71	648.317	2	sp|Q13219|PAPP1_HUMAN.HAWSPMK.+2y5.light	80	23.8
428.71	375.206	2	sp|Q13219|PAPP1_HUMAN.HAWSPMK.+2y3.light	80	23.8
428.71	482.215	2	sp|Q13219|PAPP1_HUMAN.HAWSPMK.+2b4.light	80	23.8
431.218	608.315	2	sp|P07949|RET_HUMAN.GSIVGGHEPGEPR.+3b7.light	80	22
443.571	535.291	2	sp|P02730|B3AT_HUMAN.SVTHANALTVMGK.+3y5.light	80	22.7
443.571	335.175	2	sp|P02730|B3AT_HUMAN.SVTHANALTVMGK.+3y3.light	80	22.7
443.571	681.331	2	sp|P02730|B3AT_HUMAN.SVTHANALTVMGK.+3b7.light	80	22.7
444.769	541.346	2	sp|Q9NYA1|SPHK1_HUMAN.LAYLPVGR.+2y5.light	80	24.8
444.769	428.262	2	sp|Q9NYA1|SPHK1_HUMAN.LAYLPVGR.+2y4.light	80	24.8
444.769	558.329	2	sp|Q9NYA1|SPHK1_HUMAN.LAYLPVGR.+2b5.light	80	24.8
446.216	518.257	2	sp|P06703|S10A6_HUMAN.LMEDLDR.+2y4.light	80	24.9
446.216	489.201	2	sp|P06703|S10A6_HUMAN.LMEDLDR.+2b4.light	80	24.9
446.216	602.285	2	sp|P06703|S10A6_HUMAN.LMEDLDR.+2b5.light	80	24.9
448.242	828.498	2	sp|P04075|ALDOA_HUMAN.ADDGRPFPQVIK.+3y7.light	80	23
448.242	584.377	2	sp|P04075|ALDOA_HUMAN.ADDGRPFPQVIK.+3y5.light	80	23
448.242	487.324	2	sp|P04075|ALDOA_HUMAN.ADDGRPFPQVIK.+3y4.light	80	23
457.232	563.315	2	sp|Q6UXK2|ISLR2_HUMAN.AHNELGANSTSIR.+3y5.light	80	23.6
457.232	476.283	2	sp|Q6UXK2|ISLR2_HUMAN.AHNELGANSTSIR.+3y4.light	80	23.6
457.232	565.273	2	sp|Q6UXK2|ISLR2_HUMAN.AHNELGANSTSIR.+3b5.light	80	23.6
460.238	904.489	2	sp|P68871|HBB_HUMAN.EFTPPVQAAYQK.+3y8.light	80	23.8
460.238	807.436	2	sp|P68871|HBB_HUMAN.EFTPPVQAAYQK.+3y7.light	80	23.8
460.238	509.272	2	sp|P68871|HBB_HUMAN.EFTPPVQAAYQK.+3y4.light	80	23.8
464.249	637.33	2	sp|Q9NZN3|EHD3_HUMAN.ELVNNLAEIYGR.+3y5.light	80	24
464.249	508.288	2	sp|Q9NZN3|EHD3_HUMAN.ELVNNLAEIYGR.+3y4.light	80	24
464.249	570.288	2	sp|Q9NZN3|EHD3_HUMAN.ELVNNLAEIYGR.+3b5.light	80	24
477.553	741.327	2	sp|Q08629|TICN1_HUMAN.DWFGALHEDANR.+3y6.light	80	24.8
477.553	604.269	2	sp|Q08629|TICN1_HUMAN.DWFGALHEDANR.+3y5.light	80	24.8
480.766	718.398	2	sp|P08571|CD14_HUMAN.ELTLEDLK.+2y6.light	80	27
480.766	504.266	2	sp|P08571|CD14_HUMAN.ELTLEDLK.+2y4.light	80	27
480.766	260.197	2	sp|P08571|CD14_HUMAN.ELTLEDLK.+2y2.light	80	27
489.234	213.16	2	sp|P47756|CAPZB_HUMAN.LVEDMENK.+2b2.light	80	27.6
489.234	765.308	2	sp|P47756|CAPZB_HUMAN.LVEDMENK.+2y6.light	80	27.6
489.234	636.266	2	sp|P47756|CAPZB_HUMAN.LVEDMENK.+2y5.light	80	27.6
493.805	758.492	2	sp|O43175|SERA_HUMAN.DLPLLLFR.+2y6.light	80	27.9
493.805	661.44	2	sp|O43175|SERA_HUMAN.DLPLLLFR.+2y5.light	80	27.9
493.805	552.339	2	sp|O43175|SERA_HUMAN.DLPLLLFR.+2b5.light	80	27.9
495.803	677.398	2	sp|P11166|GTR1_HUMAN.VTILELFR.+2y5.light	80	28
495.803	564.314	2	sp|P11166|GTR1_HUMAN.VTILELFR.+2y4.light	80	28
495.803	556.334	2	sp|P11166|GTR1_HUMAN.VTILELFR.+2b5.light	80	28
500.232	591.31	2	sp|P08559|ODPA_HUMAN.YGMGTSVER.+2y5.light	80	28.3
500.232	510.202	2	sp|P08559|ODPA_HUMAN.YGMGTSVER.+2b5.light	80	28.3
500.232	597.234	2	sp|P08559|ODPA_HUMAN.YGMGTSVER.+2b6.light	80	28.3
501.285	728.466	2	sp|P00749|UROK_HUMAN.SDALQLGLGK.+2y7.light	80	28.3
501.285	515.246	2	sp|P00749|UROK_HUMAN.SDALQLGLGK.+2b5.light	80	28.3
501.285	628.33	2	sp|P00749|UROK_HUMAN.SDALQLGLGK.+2b6.light	80	28.3
527.255	766.348	2	sp|Q14344|GNA13_HUMAN.ALWADSGIQNAYDR.+3y6.light	80	28
527.255	638.289	2	sp|Q14344|GNA13_HUMAN.ALWADSGIQNAYDR.+3y5.light	80	28
527.255	557.272	2	sp|Q14344|GNA13_HUMAN.ALWADSGIQNAYDR.+3b5.light	80	28
529.808	688.388	2	sp|Q5JQC9|AKAP4_HUMAN.LVSALIGEEK.+2y6.light	80	30.1
529.808	575.304	2	sp|Q5JQC9|AKAP4_HUMAN.LVSALIGEEK.+2y5.light	80	30.1
529.808	597.397	2	sp|Q5JQC9|AKAP4_HUMAN.LVSALIGEEK.+2b6.light	80	30.1
541.974	715.41	2	sp|P22314|UBA1_HUMAN.LAGTQPLEVLEAVQR.+3y6.light	80	28.9
541.974	602.326	2	sp|P22314|UBA1_HUMAN.LAGTQPLEVLEAVQR.+3y5.light	80	28.9
541.974	681.393	2	sp|P22314|UBA1_HUMAN.LAGTQPLEVLEAVQR.+3b7.light	80	28.9
543.319	643.389	2	sp|O95837|GNA14_HUMAN.DTILQLNLR.+2y5.light	80	31
543.319	571.309	2	sp|O95837|GNA14_HUMAN.DTILQLNLR.+2b5.light	80	31
543.319	684.393	2	sp|O95837|GNA14_HUMAN.DTILQLNLR.+2b6.light	80	31
543.81	615.361	2	sp|Q02750|MP2K1_HUMAN.QLMVHAFIK.+2y5.light	80	31
543.81	609.318	2	sp|Q02750|MP2K1_HUMAN.QLMVHAFIK.+2b5.light	80	31
543.81	680.355	2	sp|Q02750|MP2K1_HUMAN.QLMVHAFIK.+2b6.light	80	31
548.78	691.362	2	sp|Q99972|MYOC_HUMAN.YELNTETVK.+2y6.light	80	31.3
548.78	577.319	2	sp|Q99972|MYOC_HUMAN.YELNTETVK.+2y5.light	80	31.3
548.78	750.33	2	sp|Q99972|MYOC_HUMAN.YELNTETVK.+2b6.light	80	31.3
548.946	716.394	2	sp|Q13478|IL18R_HUMAN.YELESGLHEALVER.+3y6.light	80	29.3
548.946	587.351	2	sp|Q13478|IL18R_HUMAN.YELESGLHEALVER.+3y5.light	80	29.3
548.946	679.293	2	sp|Q13478|IL18R_HUMAN.YELESGLHEALVER.+3b6.light	80	29.3
549.757	668.373	2	sp|P52823|STC1_HUMAN.GEEDSPSHIK.+2y6.light	80	31.4
549.757	581.341	2	sp|P52823|STC1_HUMAN.GEEDSPSHIK.+2y5.light	80	31.4
549.757	615.226	2	sp|P52823|STC1_HUMAN.GEEDSPSHIK.+2b6.light	80	31.4
551.557	781.311	2	sp|P36871|PGM1_HUMAN.SGEHDFGAAFDGDGDR.+3y7.light	80	29.5
551.557	673.258	2	sp|P36871|PGM1_HUMAN.SGEHDFGAAFDGDGDR.+3b6.light	80	29.5
551.557	730.279	2	sp|P36871|PGM1_HUMAN.SGEHDFGAAFDGDGDR.+3b7.light	80	29.5
552.755	932.418	2	sp|P22694|KAPCB_HUMAN.ATEQYYAMK.+2y7.light	80	31.5
552.755	803.376	2	sp|P22694|KAPCB_HUMAN.ATEQYYAMK.+2y6.light	80	31.5
552.755	675.317	2	sp|P22694|KAPCB_HUMAN.ATEQYYAMK.+2y5.light	80	31.5
557.974	758.416	2	sp|O95837|GNA14_HUMAN.IATPSFVPTQQDVLR.+3y6.light	80	29.9
557.974	630.357	2	sp|O95837|GNA14_HUMAN.IATPSFVPTQQDVLR.+3y5.light	80	29.9
557.974	716.398	2	sp|O95837|GNA14_HUMAN.IATPSFVPTQQDVLR.+3b7.light	80	29.9
559.298	597.372	2	sp|P20062|TCO2_HUMAN.EDLYLHSLK.+2y5.light	80	32
561.238	850.351	2	sp|P16581|LYAM2_HUMAN.DVGMWNDER.+2y6.light	80	32.1
561.238	719.311	2	sp|P16581|LYAM2_HUMAN.DVGMWNDER.+2y5.light	80	32.1
561.238	703.287	2	sp|P16581|LYAM2_HUMAN.DVGMWNDER.+2b6.light	80	32.1
564.819	753.414	2	sp|P04216|THY1_HUMAN.VLYLSAFTSK.+2y7.light	80	32.3
564.819	640.33	2	sp|P04216|THY1_HUMAN.VLYLSAFTSK.+2y6.light	80	32.3
564.819	576.339	2	sp|P04216|THY1_HUMAN.VLYLSAFTSK.+2b5.light	80	32.3
565.291	773.405	2	sp|O15232|MATN3_HUMAN.INEYGQIHR.+2y6.light	80	32.3
565.291	610.342	2	sp|O15232|MATN3_HUMAN.INEYGQIHR.+2y5.light	80	32.3
565.291	577.262	2	sp|O15232|MATN3_HUMAN.INEYGQIHR.+2b5.light	80	32.3
567.28	763.352	2	sp|Q9BYF1|ACE2_HUMAN.LWAWESWR.+2y5.light	80	32.5
567.28	577.273	2	sp|Q9BYF1|ACE2_HUMAN.LWAWESWR.+2y4.light	80	32.5
567.28	686.33	2	sp|Q9BYF1|ACE2_HUMAN.LWAWESWR.+2b5.light	80	32.5
570.989	720.44	2	sp|P20062|TCO2_HUMAN.LSLEHLNPSIYVGLR.+3y6.light	80	30.7
570.989	607.356	2	sp|P20062|TCO2_HUMAN.LSLEHLNPSIYVGLR.+3y5.light	80	30.7
570.989	580.309	2	sp|P20062|TCO2_HUMAN.LSLEHLNPSIYVGLR.+3b5.light	80	30.7
571.302	802.384	2	sp|P04216|THY1_HUMAN.HVLFGTVGVPEHTYR.+3y6.light	80	30.7
571.302	705.331	2	sp|P04216|THY1_HUMAN.HVLFGTVGVPEHTYR.+3y5.light	80	30.7
571.302	576.289	2	sp|P04216|THY1_HUMAN.HVLFGTVGVPEHTYR.+3y4.light	80	30.7
572.783	761.342	2	sp|Q13492|PICAL_HUMAN.QAALEEEQAR.+2y6.light	80	32.8
572.783	632.3	2	sp|Q13492|PICAL_HUMAN.QAALEEEQAR.+2y5.light	80	32.8
572.783	642.309	2	sp|Q13492|PICAL_HUMAN.QAALEEEQAR.+2b6.light	80	32.8
576.278	624.335	2	sp|Q13093|PAFA_HUMAN.GSVHQNFADFTFATGK.+3y6.light	80	31
576.278	623.29	2	sp|Q13093|PAFA_HUMAN.GSVHQNFADFTFATGK.+3b6.light	80	31
576.278	770.358	2	sp|Q13093|PAFA_HUMAN.GSVHQNFADFTFATGK.+3b7.light	80	31
580.296	771.411	2	sp|O00451|GFRA2_HUMAN.GPSFQATQAPR.+2y7.light	80	33.3
580.296	888.421	2	sp|O00451|GFRA2_HUMAN.GPSFQATQAPR.+2b9.light	80	33.3
582.319	708.393	2	sp|P02769|BSA_BOVIN.LVNELTEFAK.+2y6.light	80	33.4
582.319	595.309	2	sp|P02769|BSA_BOVIN.LVNELTEFAK.+2y5.light	80	33.4
582.319	799.42	2	sp|P02769|BSA_BOVIN.LVNELTEFAK.+2b7.light	80	33.4
593.278	839.437	2	sp|Q9Y279|VSIG4_HUMAN.DSSGDHIQQAK.+2y7.light	80	34.1
593.278	724.41	2	sp|Q9Y279|VSIG4_HUMAN.DSSGDHIQQAK.+2y6.light	80	34.1
593.278	712.29	2	sp|Q9Y279|VSIG4_HUMAN.DSSGDHIQQAK.+2b7.light	80	34.1
593.833	672.404	2	sp|P16581|LYAM2_HUMAN.YTHLVAIQNK.+2y6.light	80	34.1
593.833	614.33	2	sp|P16581|LYAM2_HUMAN.YTHLVAIQNK.+2b5.light	80	34.1
593.833	685.367	2	sp|P16581|LYAM2_HUMAN.YTHLVAIQNK.+2b6.light	80	34.1
593.847	759.48	2	sp|P00915|CAH1_HUMAN.ADGLAVIGVLMK.+2y7.light	80	34.1
593.847	697.388	2	sp|P00915|CAH1_HUMAN.ADGLAVIGVLMK.+2b8.light	80	34.1
619.799	795.388	2	sp|Q6W4X9|MUC6_HUMAN.VTNEFVSEEGK.+2y7.light	80	35.7
619.799	690.346	2	sp|Q6W4X9|MUC6_HUMAN.VTNEFVSEEGK.+2b6.light	80	35.7
619.799	777.378	2	sp|Q6W4X9|MUC6_HUMAN.VTNEFVSEEGK.+2b7.light	80	35.7
621.786	909.431	2	sp|Q9H1U4|MEGF9_HUMAN.EGFYQSPDATK.+2y8.light	80	35.9
621.786	531.277	2	sp|Q9H1U4|MEGF9_HUMAN.EGFYQSPDATK.+2y5.light	80	35.9
621.786	712.294	2	sp|Q9H1U4|MEGF9_HUMAN.EGFYQSPDATK.+2b6.light	80	35.9
627.862	251.15	2	sp|P02774|VTDB_HUMAN.HLSLLTTLSNR.+2b2.light	80	36.2
627.862	1117.66	2	sp|P02774|VTDB_HUMAN.HLSLLTTLSNR.+2y10.light	80	36.2
627.862	1004.57	2	sp|P02774|VTDB_HUMAN.HLSLLTTLSNR.+2y9.light	80	36.2
630.37	743.477	2	sp|P22314|UBA1_HUMAN.LQTSSVLVSGLR.+2y7.light	80	36.4
630.37	644.409	2	sp|P22314|UBA1_HUMAN.LQTSSVLVSGLR.+2y6.light	80	36.4
630.37	828.483	2	sp|P22314|UBA1_HUMAN.LQTSSVLVSGLR.+2b8.light	80	36.4
632.843	722.408	2	sp|P00338|LDHA_HUMAN.QVVESAYEVIK.+2y6.light	80	36.6
632.843	777.378	2	sp|P00338|LDHA_HUMAN.QVVESAYEVIK.+2b7.light	80	36.6
632.843	906.42	2	sp|P00338|LDHA_HUMAN.QVVESAYEVIK.+2b8.light	80	36.6
634.823	329.193	2	sp|P10321|1C07_HUMAN.YFDTAVSRPGR.+2y3.light	80	36.7
634.823	697.319	2	sp|P10321|1C07_HUMAN.YFDTAVSRPGR.+2b6.light	80	36.7
634.823	784.351	2	sp|P10321|1C07_HUMAN.YFDTAVSRPGR.+2b7.light	80	36.7
635.849	816.457	2	sp|P46019|KPB2_HUMAN.FAVHVESVLNR.+2y7.light	80	36.7
635.849	683.351	2	sp|P46019|KPB2_HUMAN.FAVHVESVLNR.+2b6.light	80	36.7
635.849	770.383	2	sp|P46019|KPB2_HUMAN.FAVHVESVLNR.+2b7.light	80	36.7
639.84	588.314	2	sp|P36871|PGM1_HUMAN.IALYETPTGWK.+2y5.light	80	37
639.84	691.366	2	sp|P36871|PGM1_HUMAN.IALYETPTGWK.+2b6.light	80	37
639.84	788.419	2	sp|P36871|PGM1_HUMAN.IALYETPTGWK.+2b7.light	80	37
643.008	757.33	2	sp|P35575|G6PC_HUMAN.NLGTLFGLGLALNSSMYR.+3y6.light	80	35.2
643.008	643.287	2	sp|P35575|G6PC_HUMAN.NLGTLFGLGLALNSSMYR.+3y5.light	80	35.2
643.008	703.377	2	sp|P35575|G6PC_HUMAN.NLGTLFGLGLALNSSMYR.+3b7.light	80	35.2
645.354	785.477	2	sp|Q13444|ADA15_HUMAN.EPLEPQVLQDDLPISLK.+3y7.light	80	35.3
645.354	670.45	2	sp|Q13444|ADA15_HUMAN.EPLEPQVLQDDLPISLK.+3y6.light	80	35.3
645.354	694.341	2	sp|Q13444|ADA15_HUMAN.EPLEPQVLQDDLPISLK.+3b6.light	80	35.3
650.877	800.488	2	sp|P01100|FOS_HUMAN.SALQTEIANLLK.+2y7.light	80	37.7
650.877	671.445	2	sp|P01100|FOS_HUMAN.SALQTEIANLLK.+2y6.light	80	37.7
650.877	743.393	2	sp|P01100|FOS_HUMAN.SALQTEIANLLK.+2b7.light	80	37.7
653.362	841.478	2	sp|P02769|BSA_BOVIN.HLVDEPQNLIK.+2y7.light	80	37.8
653.362	594.288	2	sp|P02769|BSA_BOVIN.HLVDEPQNLIK.+2b5.light	80	37.8
653.362	691.341	2	sp|P02769|BSA_BOVIN.HLVDEPQNLIK.+2b6.light	80	37.8
659.976	876.395	2	sp|P01100|FOS_HUMAN.ELTDTLQAETDQLEDEK.+3y7.light	80	36.2
659.976	761.368	2	sp|P01100|FOS_HUMAN.ELTDTLQAETDQLEDEK.+3y6.light	80	36.2
659.976	673.34	2	sp|P01100|FOS_HUMAN.ELTDTLQAETDQLEDEK.+3b6.light	80	36.2
666.685	930.479	2	sp|P06756|ITAV_HUMAN.STGLNAVPSQILEGQWAAR.+3y8.light	80	36.7
666.685	817.395	2	sp|P06756|ITAV_HUMAN.STGLNAVPSQILEGQWAAR.+3y7.light	80	36.7
666.685	688.353	2	sp|P06756|ITAV_HUMAN.STGLNAVPSQILEGQWAAR.+3y6.light	80	36.7
669.828	848.447	2	sp|Q92597|NDRG1_HUMAN.TASGSSVTSLDGTR.+2y8.light	80	38.9
669.828	749.379	2	sp|Q92597|NDRG1_HUMAN.TASGSSVTSLDGTR.+2y7.light	80	38.9
669.828	691.326	2	sp|Q92597|NDRG1_HUMAN.TASGSSVTSLDGTR.+2b8.light	80	38.9
670.893	685.388	2	sp|P23528|COF1_HUMAN.LGGSAVISLEGKPL.+2b8.light	80	38.9
670.893	798.472	2	sp|P23528|COF1_HUMAN.LGGSAVISLEGKPL.+2b9.light	80	38.9
670.893	1112.63	2	sp|P23528|COF1_HUMAN.LGGSAVISLEGKPL.+2b12.light	80	38.9
672.382	676.366	2	sp|P35575|G6PC_HUMAN.GLGVDLLWTLEK.+2y5.light	80	39
672.382	854.477	2	sp|P35575|G6PC_HUMAN.GLGVDLLWTLEK.+2b8.light	80	39
672.382	955.525	2	sp|P35575|G6PC_HUMAN.GLGVDLLWTLEK.+2b9.light	80	39
674.367	777.425	2	sp|Q02750|MP2K1_HUMAN.ISELGAGNGGVVFK.+2y8.light	80	39.1
674.367	720.404	2	sp|Q02750|MP2K1_HUMAN.ISELGAGNGGVVFK.+2y7.light	80	39.1
674.367	742.373	2	sp|Q02750|MP2K1_HUMAN.ISELGAGNGGVVFK.+2b8.light	80	39.1
675.01	853.441	2	sp|P29401|TKT_HUMAN.NMAEQIIQEIYSQIQSK.+3y7.light	80	37.2
675.01	690.378	2	sp|P29401|TKT_HUMAN.NMAEQIIQEIYSQIQSK.+3y6.light	80	37.2
675.01	687.313	2	sp|P29401|TKT_HUMAN.NMAEQIIQEIYSQIQSK.+3b6.light	80	37.2
676.685	682.425	2	sp|Q13444|ADA15_HUMAN.SYTLEQGPGDLQGPPIISR.+3y6.light	80	37.3
677.376	667.403	2	sp|P61160|ARP2_HUMAN.ILLTEPPMNPTK.+2b6.light	80	39.3
677.376	895.496	2	sp|P61160|ARP2_HUMAN.ILLTEPPMNPTK.+2b8.light	80	39.3
677.376	1009.54	2	sp|P61160|ARP2_HUMAN.ILLTEPPMNPTK.+2b9.light	80	39.3
680.403	759.436	2	sp|Q6W4X9|MUC6_HUMAN.IFLGGLSVVLADR.+2y7.light	80	39.5
680.403	688.403	2	sp|Q6W4X9|MUC6_HUMAN.IFLGGLSVVLADR.+2b7.light	80	39.5
680.403	787.471	2	sp|Q6W4X9|MUC6_HUMAN.IFLGGLSVVLADR.+2b8.light	80	39.5
687.311	845.382	2	sp|P13500|CCL2_HUMAN.WVQDSMDHLDK.+2y7.light	80	40
687.311	747.313	2	sp|P13500|CCL2_HUMAN.WVQDSMDHLDK.+2b6.light	80	40
687.311	862.34	2	sp|P13500|CCL2_HUMAN.WVQDSMDHLDK.+2b7.light	80	40
694.366	845.436	2	sp|P35558|PCKGC_HUMAN.LLGQMEEEGILR.+2y7.light	80	40.4
694.366	801.381	2	sp|P35558|PCKGC_HUMAN.LLGQMEEEGILR.+2b7.light	80	40.4
694.366	930.424	2	sp|P35558|PCKGC_HUMAN.LLGQMEEEGILR.+2b8.light	80	40.4
696.367	806.452	2	sp|P16435|NCPR_HUMAN.DGALTQLNVAFSR.+2y7.light	80	40.5
696.367	699.367	2	sp|P16435|NCPR_HUMAN.DGALTQLNVAFSR.+2b7.light	80	40.5
696.367	813.41	2	sp|P16435|NCPR_HUMAN.DGALTQLNVAFSR.+2b8.light	80	40.5
698.841	807.4	2	sp|Q9NZN3|EHD3_HUMAN.LFEAEEQDLFR.+2y6.light	80	40.7
698.841	719.325	2	sp|Q9NZN3|EHD3_HUMAN.LFEAEEQDLFR.+2b6.light	80	40.7
698.841	847.383	2	sp|Q9NZN3|EHD3_HUMAN.LFEAEEQDLFR.+2b7.light	80	40.7
707.828	894.457	2	sp|Q9H477|RBSK_HUMAN.DSFGNDYIENLK.+2y7.light	80	41.2
707.828	779.43	2	sp|Q9H477|RBSK_HUMAN.DSFGNDYIENLK.+2y6.light	80	41.2
707.828	912.373	2	sp|Q9H477|RBSK_HUMAN.DSFGNDYIENLK.+2b8.light	80	41.2
710.383	623.278	2	sp|P09486|SPRC_HUMAN.LEAGDHPVELLAR.+2b6.light	80	41.4
710.383	934.547	2	sp|P09486|SPRC_HUMAN.LEAGDHPVELLAR.+2y8.light	80	41.4
710.383	797.488	2	sp|P09486|SPRC_HUMAN.LEAGDHPVELLAR.+2y7.light	80	41.4
731.399	919.521	2	sp|P02751|FINC_HUMAN.VPGTSTSATLTGLTR.+2y9.light	80	42.7
731.399	832.489	2	sp|P02751|FINC_HUMAN.VPGTSTSATLTGLTR.+2y8.light	80	42.7
731.399	761.452	2	sp|P02751|FINC_HUMAN.VPGTSTSATLTGLTR.+2y7.light	80	42.7
734.91	885.479	2	sp|P35558|PCKGC_HUMAN.VVQGSLDSLPQAVR.+2y8.light	80	42.9
734.91	786.399	2	sp|P35558|PCKGC_HUMAN.VVQGSLDSLPQAVR.+2b8.light	80	42.9
734.91	899.483	2	sp|P35558|PCKGC_HUMAN.VVQGSLDSLPQAVR.+2b9.light	80	42.9
735.867	895.525	2	sp|Q16270|IBP7_HUMAN.GTC[CAM]EQGPSIVTPPK.+2y9.light	80	43
735.867	341.218	2	sp|Q16270|IBP7_HUMAN.GTC[CAM]EQGPSIVTPPK.+2y3.light	80	43
735.867	244.166	2	sp|Q16270|IBP7_HUMAN.GTC[CAM]EQGPSIVTPPK.+2y2.light	80	43
741.883	886.499	2	sp|Q13393|PLD1_HUMAN.FGSYAAIQENALAK.+2y8.light	80	43.4
741.883	773.415	2	sp|Q13393|PLD1_HUMAN.FGSYAAIQENALAK.+2y7.light	80	43.4
741.883	838.409	2	sp|Q13393|PLD1_HUMAN.FGSYAAIQENALAK.+2b8.light	80	43.4
744.868	775.394	2	sp|O43175|SERA_HUMAN.AGTGVDNVDLEAATR.+2y7.light	80	43.6
744.868	829.369	2	sp|O43175|SERA_HUMAN.AGTGVDNVDLEAATR.+2b9.light	80	43.6
744.868	942.453	2	sp|O43175|SERA_HUMAN.AGTGVDNVDLEAATR.+2b10.light	80	43.6
745.904	915.541	2	sp|P02730|B3AT_HUMAN.ADFLEQPVLGFVR.+2y8.light	80	43.6
745.904	787.482	2	sp|P02730|B3AT_HUMAN.ADFLEQPVLGFVR.+2y7.light	80	43.6
745.904	591.361	2	sp|P02730|B3AT_HUMAN.ADFLEQPVLGFVR.+2y5.light	80	43.6
760.889	907.463	2	sp|Q14254|FLOT2_HUMAN.TAEAQLAYELQGAR.+2y8.light	80	44.6
760.889	836.426	2	sp|Q14254|FLOT2_HUMAN.TAEAQLAYELQGAR.+2y7.light	80	44.6
760.889	848.415	2	sp|Q14254|FLOT2_HUMAN.TAEAQLAYELQGAR.+2b8.light	80	44.6
783.406	911.447	2	sp|Q13393|PLD1_HUMAN.EVELALGINSEYTK.+2y8.light	80	46
783.406	854.425	2	sp|Q13393|PLD1_HUMAN.EVELALGINSEYTK.+2y7.light	80	46
783.406	939.515	2	sp|Q13393|PLD1_HUMAN.EVELALGINSEYTK.+2b9.light	80	46
806.439	829.478	2	sp|P06756|ITAV_HUMAN.ANTTQPGIVEGGQVLK.+2y8.light	80	47.4
806.439	730.409	2	sp|P06756|ITAV_HUMAN.ANTTQPGIVEGGQVLK.+2y7.light	80	47.4
806.439	601.367	2	sp|P06756|ITAV_HUMAN.ANTTQPGIVEGGQVLK.+2y6.light	80	47.4
807.371	924.442	2	sp|P61160|ARP2_HUMAN.GYAFNHSADFETVR.+2y8.light	80	47.5
807.371	848.369	2	sp|P61160|ARP2_HUMAN.GYAFNHSADFETVR.+2b8.light	80	47.5
807.371	963.396	2	sp|P61160|ARP2_HUMAN.GYAFNHSADFETVR.+2b9.light	80	47.5
819.43	1088.57	2	sp|P16435|NCPR_HUMAN.TALTYYLDITNPPR.+2y9.light	80	48.2
819.43	369.224	2	sp|P16435|NCPR_HUMAN.TALTYYLDITNPPR.+2y3.light	80	48.2
819.43	826.435	2	sp|P16435|NCPR_HUMAN.TALTYYLDITNPPR.+2b7.light	80	48.2
830.397	934.484	2	sp|P07306|ASGR1_HUMAN.ETFSNFTASTEAQVK.+2y9.light	80	48.9
830.397	833.436	2	sp|P07306|ASGR1_HUMAN.ETFSNFTASTEAQVK.+2y8.light	80	48.9
830.397	898.394	2	sp|P07306|ASGR1_HUMAN.ETFSNFTASTEAQVK.+2b8.light	80	48.9
838.427	862.482	2	sp|P04075|ALDOA_HUMAN.FSHEEIAMATVTALR.+2y8.light	80	49.4
838.427	945.413	2	sp|P04075|ALDOA_HUMAN.FSHEEIAMATVTALR.+2b8.light	80	49.4
838.427	1016.45	2	sp|P04075|ALDOA_HUMAN.FSHEEIAMATVTALR.+2b9.light	80	49.4
860.902	1002.54	2	sp|Q92597|NDRG1_HUMAN.EEMQSNVEVVHTYR.+2y8.light	80	50.8
860.902	903.468	2	sp|Q92597|NDRG1_HUMAN.EEMQSNVEVVHTYR.+2y7.light	80	50.8
860.902	947.378	2	sp|Q92597|NDRG1_HUMAN.EEMQSNVEVVHTYR.+2b8.light	80	50.8
866.358	1013.42	2	sp|Q6UXK2|ISLR2_HUMAN.ANQEEFEAGSEYSDR.+2y9.light	80	51.1
866.358	884.374	2	sp|Q6UXK2|ISLR2_HUMAN.ANQEEFEAGSEYSDR.+2y8.light	80	51.1
866.358	919.379	2	sp|Q6UXK2|ISLR2_HUMAN.ANQEEFEAGSEYSDR.+2b8.light	80	51.1
881.397	922.405	2	sp|P10321|1C07_HUMAN.APWVEQEGPEYWDR.+2y7.light	80	52.1
881.397	865.384	2	sp|P10321|1C07_HUMAN.APWVEQEGPEYWDR.+2y6.light	80	52.1
881.397	994.463	2	sp|P10321|1C07_HUMAN.APWVEQEGPEYWDR.+2b9.light	80	80
