# Supplementary material for: Proteomic and clinical biomarkers for acute mountain sickness in a longitudinal cohort
Source: Commun Biol. 2022 Jun 6;5:548. doi: 10.1038/s42003-022-03514-6 (PMC9170681; doi:10.1038/s42003-022-03514-6)
Supplement: Supplementary file 9 — Supplementary Data 6 [file 42003_2022_3514_MOESM9_ESM.xlsx]

## Sheet: Pathogenesis
feature1	r	feature2	p_value
APOB	-0.548721	Fatigue	0.00205428		correlations with red fonts represent p-value less than 0.05 in the pathogenesis comparison
Cholesterol	-0.54013	Fatigue	0.00249046
THY1	0.520197	Thyroglobulin	0.00382005
S100A12	-0.508866	Dizziness	0.00481765
CARHSP1	-0.498888	Ataxia	0.00587223
Lipase	-0.497245	Giddiness	0.00606336
S100A12	-0.48927	Fatigue	0.00706816
SLC4A1	0.486966	Nausea	0.00738355
Phosphate	-0.485584	Chest Oppression	0.0075782
G6PC	-0.48107	Ataxia	0.00824487
Cholesterol	-0.475291	LLS	0.00916991
Cholesterol	-0.471684	Agrypnia	0.00979042
A-TPO	0.468239	Palpitation	0.0104155
PDHA1	0.463054	A-TPO	0.0114194
APOB	-0.461956	LLS	0.0116421
FN1	0.454863	Headache	0.0131696
GC	0.443938	Agrypnia	0.0158465
S100A12	-0.442205	LLS	0.01631
AMY-P	-0.439233	Giddiness	0.0171308
MYOC	-0.435961	E2	0.018074
SLC4A1	0.433066	Vomiting	0.0189436
FT3	-0.433066	Vomiting	0.0189436
THY1	-0.432512	AMY-P	0.0191137
CA1	-0.430049	Lipase	0.0198862
CA199	0.427618	Ataxia	0.0206737
CA2	0.424103	Headache	0.0218572
SLC4A1	0.413289	Gastrointestinal Symptoms	0.0258523
ISLR2	0.411336	Nausea	0.0266332
NDRG1	0.410446	Procalcitonin	0.0269957
GC	0.409852	Thyroglobulin	0.0272397
FN1	-0.40941	HDL	0.0274225
E2	-0.407542	Numb Foot or Hand	0.0282061
ALDOA	-0.405911	C3C	0.0289047
UBA1	0.405911	A-TPO	0.0289047
THY1	-0.405911	APOA	0.0289047
ALDOA	-0.403894	GGT	0.0297886
SLC4A1	-0.402956	FPSA	0.0302068
IGFBP7	-0.402043	Fatigue	0.0306185
Cholesterol	-0.400892	Chest Oppression	0.0311439
Phosphate	-0.399273	Poor appetite	0.0318954
MYOC	-0.398571	HDL	0.0322256
Phosphate	-0.398527	Gastrointestinal Symptoms	0.0322467
Cholesterol	-0.397796	Dyspnea	0.0325936
S100A12	0.397044	FPSA	0.0329537
S100A12	-0.393103	FT3	0.0348944
MYOC	0.38867	Thyroglobulin	0.0371867
FN1	0.388177	FPSA	0.0374486
G6PC	-0.385222	FT3	0.0390518
IGFBP7	0.385222	E2	0.0390518
MYOC	0.383744	C3C	0.0398737
PDHA1	-0.381469	GGT	0.041166
FN1	0.377833	FT3	0.0433007
PHGDH	-0.376847	C3C	0.043894
A-TPO	0.376517	Agrypnia	0.0440941
RET	-0.374877	ProGRP	0.0451001
IGFBP7	-0.372857	Numb Foot or Hand	0.0463634
GNA14	0.36798	C3C	0.04953
MATN3	0.36601	Thyroglobulin	0.050857
E2	0.365632	Nausea	0.0511144
Thyroxine	-0.364646	Dyspnea	0.0517914
THY1	-0.364039	Lipase	0.0522118
GC	0.359606	A-TPO	0.0553642
GNA14	0.359606	Thyroglobulin	0.0553642
NDRG1	-0.359606	Lipase	0.0553642
APOB	-0.359577	Agrypnia	0.0553853
S100A12	-0.359113	Thyroxine	0.0557235
SCARA5	-0.356753	Poor appetite	0.0574706
G6PC	-0.35665	ProGRP	0.0575476
S100A12	-0.356359	Giddiness	0.0577664
G6PC	-0.355172	FPSA	0.0586643
IGFBP7	-0.352685	Dispiritedness	0.0605818
FPSA	-0.351866	Vomiting	0.0612244
GC	-0.351521	HDL	0.0614962
GGT	0.349841	Dispiritedness	0.0628347
CA2	0.34929	Agrypnia	0.0632784
RET	-0.348259	Poor appetite	0.0641155
C-Peptide	0.348072	Giddiness	0.0642685
S100A12	-0.347858	Dispiritedness	0.0644431
MATN3	-0.347672	Headache	0.0645961
A-TPO	0.347672	LLS	0.0645962
MYOC	-0.346844	Sleepiness	0.0652783
SLC4A1	0.346844	Sleepiness	0.0652783
RET	0.346274	Headache	0.0657517
APOB	-0.342551	Numb Foot or Hand	0.068907
GNA14	-0.340394	Lipase	0.0707876
CA1	0.339784	Giddiness	0.0713266
Cholesterol	-0.339765	Poor appetite	0.0713438
AMY-P	-0.338332	Vomiting	0.0726224
FPSA	-0.338218	LLS	0.072725
S100A12	-0.338173	Sleepiness	0.0727659
UBA1	-0.335135	Dizziness	0.0755401
CA199	0.334542	LLS	0.0760912
PDHA1	0.334509	Agrypnia	0.0761217
ISLR2	0.329502	Sleepiness	0.0808996
CA199	0.329502	Palpitation	0.0808996
CKMB	-0.329502	Sleepiness	0.0808996
PDHA1	0.329064	FT3	0.0813279
IGFBP7	0.325616	APOA	0.084763
Lipase	-0.324799	Vomiting	0.0855924
NDRG1	0.324631	C-Peptide	0.0857645
GNA14	-0.323645	FT3	0.086775
GGT	-0.32341	LLS	0.0870177
CA1	-0.323209	Dyspnea	0.087225
G6PC	-0.323209	Giddiness	0.087225
IGFBP7	-0.323209	Giddiness	0.087225
APOB	-0.322816	Poor appetite	0.0876322
Cholesterol	-0.322516	Dispiritedness	0.0879447
SCARA5	0.321714	Phosphate	0.0887816
G6PC	-0.320831	Numb Foot or Hand	0.0897117
AMY-P	-0.320831	Sleepiness	0.0897117
S100A12	-0.319704	A-TPO	0.0909077
G6PC	0.319704	E2	0.0909077
CA199	0.319361	Fatigue	0.0912746
PHGDH	-0.318719	C-Peptide	0.0919639
IGFBP7	0.316256	AMY-P	0.0946449
MYOC	-0.315764	APOA	0.0951881
CEA	-0.315514	Headache	0.0954637
A-TPO	0.314282	Lip cyanosis	0.0968355
ACE2	0.313793	FPSA	0.0973845
APOB	-0.312577	Dizziness	0.0987589
Phosphate	-0.312507	Agrypnia	0.0988391
S100A12	-0.31216	Palpitation	0.0992341
APOB	-0.311843	Chest Oppression	0.0995954
GC	-0.311805	Ataxia	0.0996393
GNA14	-0.311805	Ataxia	0.0996393
CA1	0.310421	Procalcitonin	0.101231
FN1	0.309852	Thyroglobulin	0.101892
FN1	-0.308374	APOA	0.103622
NDRG1	0.30792	Phosphate	0.104158
APOB	-0.306672	Dyspnea	0.105641
PHGDH	0.306404	Creatinine	0.105962
ACE2	-0.306233	Procalcitonin	0.106167
Phosphate	-0.305957	LLS	0.106498
UBA1	0.305911	Thyroglobulin	0.106554
MATN3	-0.304584	GGT	0.10816
Creatinine	-0.304302	Fatigue	0.108502
PDHA1	0.303941	Creatinine	0.108943
C3C	-0.303488	Numb Foot or Hand	0.109498
RET	-0.302463	CA199	0.110762
Phosphate	-0.301356	Fatigue	0.112139
CA1	0.301093	Dizziness	0.112467
ProGRP	-0.301058	Agrypnia	0.112511
MYOC	0.300985	Creatinine	0.112603
NDRG1	-0.300496	Gastrointestinal Symptoms	0.113217
NDRG1	0.300493	Creatinine	0.113222
ACE2	-0.298313	Phosphate	0.11599
GGT	-0.297879	Vomiting	0.116546
UBA1	0.297733	Vomiting	0.116735
APOA	-0.297294	Poor appetite	0.1173
E2	-0.297294	Poor appetite	0.1173
MYOC	0.295074	C-Peptide	0.120195
UBA1	-0.295074	Lipase	0.120195
ALDOA	0.294817	Palpitation	0.120533
ALDOA	0.294817	Numb Foot or Hand	0.120533
NDRG1	0.294817	Numb Foot or Hand	0.120533
Procalcitonin	-0.293216	Headache	0.122657
PDHA1	0.292611	Thyroglobulin	0.123467
GNA14	-0.290664	Fatigue	0.1261
Cholesterol	-0.289416	Headache	0.127809
MYOC	-0.287823	Fatigue	0.130015
SLC4A1	-0.287685	Lipase	0.130208
G6PC	-0.287192	Thyroglobulin	0.130897
C-Peptide	-0.286537	Agrypnia	0.131816
Cholesterol	-0.28642	Dizziness	0.131981
Phosphate	-0.286182	Sleepiness	0.132318
IGFBP7	-0.285222	A-TPO	0.133678
C-Peptide	-0.285079	Chest Oppression	0.133881
CA2	0.284729	A-TPO	0.13438
Lipase	0.2842	Dispiritedness	0.135137
CA2	-0.284199	Vomiting	0.135138
NDRG1	0.281772	Giddiness	0.13865
CA199	0.281772	Dyspnea	0.13865
G6PC	-0.281281	CA199	0.139369
APOA	-0.281027	Headache	0.139741
ProGRP	-0.281027	Headache	0.139741
SCARA5	0.279379	Procalcitonin	0.142177
CA199	0.279121	Nausea	0.142561
CA199	0.27798	Agrypnia	0.144269
CA1	0.277475	Palpitation	0.145029
CARHSP1	-0.277475	Palpitation	0.145029
S100A12	-0.276424	Agrypnia	0.146622
APOA	-0.27617	Chest Oppression	0.147008
CKMB	-0.27617	Chest Oppression	0.147008
UBA1	0.276165	Agrypnia	0.147016
SCARA5	-0.275403	HDL	0.14818
SCARA5	0.275369	CA153	0.148232
PHGDH	-0.274877	CKMB	0.148988
Phosphate	-0.27407	Headache	0.150234
RET	0.273616	Fatigue	0.150937
GGT	-0.273274	Sleepiness	0.151469
MYOC	-0.27047	LLS	0.155881
MYOC	-0.269986	Dizziness	0.15665
NDRG1	-0.269458	CA199	0.157494
MATN3	0.268966	CEA	0.158284
C3C	-0.268894	LLS	0.158399
CA1	0.268804	Numb Foot or Hand	0.158544
ISLR2	-0.268804	Numb Foot or Hand	0.158544
Creatinine	-0.268804	Sleepiness	0.158544
IGFBP7	-0.267319	LLS	0.160946
CA1	-0.267081	Fatigue	0.161332
THY1	-0.267028	HDL	0.161419
UBA1	0.266031	Gastrointestinal Symptoms	0.163049
IGFBP7	0.26601	FPSA	0.163084
SLC4A1	0.265218	LLS	0.164388
MYOC	0.264532	FPSA	0.165523
C3C	-0.263318	Poor appetite	0.167545
ISLR2	0.263054	Thyroglobulin	0.167987
C-Peptide	-0.261759	Gastrointestinal Symptoms	0.170168
ISLR2	-0.261683	Fatigue	0.170296
SLC4A1	-0.261576	ProGRP	0.170477
CA1	0.260133	Sleepiness	0.172934
G6PC	0.260133	Sleepiness	0.172934
Cholesterol	-0.260133	Palpitation	0.172934
IGFBP7	-0.258353	Chest Oppression	0.175999
MYOC	-0.258353	Ataxia	0.175999
RET	0.258353	Ataxia	0.175999
S100A12	-0.258353	Ataxia	0.175999
UBA1	-0.258353	Ataxia	0.175999
CA199	0.258353	Chest Oppression	0.175999
C-Peptide	0.258353	Ataxia	0.175999
NDRG1	0.25816	APOB	0.176333
MYOC	0.257762	GGT	0.177023
MATN3	0.257357	Nausea	0.177729
GNA14	0.257133	Vomiting	0.178121
CKMB	0.257133	Vomiting	0.178121
CARHSP1	-0.256928	Phosphate	0.178478
SLC4A1	0.25691	Giddiness	0.17851
FT3	-0.256347	Gastrointestinal Symptoms	0.179497
ALDOA	-0.256158	CKMB	0.17983
RET	0.254935	Dispiritedness	0.181989
ISLR2	-0.25382	GGT	0.183975
SCARA5	-0.253214	Gastrointestinal Symptoms	0.185059
ACE2	-0.251462	Numb Foot or Hand	0.188221
PDHA1	0.251232	CEA	0.18864
HDL	-0.249746	Agrypnia	0.191355
CA2	0.249505	Dispiritedness	0.191798
PDHA1	0.249444	Chest Oppression	0.19191
PHGDH	0.249444	Chest Oppression	0.19191
PHGDH	-0.248768	A-TPO	0.193155
CARHSP1	-0.248623	Giddiness	0.193425
IGFBP7	0.248276	Cholesterol	0.194067
ProGRP	-0.247887	LLS	0.19479
RET	-0.247291	CEA	0.1959
S100A12	0.246329	Poor appetite	0.1977
GC	-0.246329	Lip cyanosis	0.1977
GNA14	0.244828	A-TPO	0.200535
FPSA	-0.244748	Dizziness	0.200685
THY1	-0.244335	E2	0.201471
ACE2	0.24427	Agrypnia	0.201596
FN1	0.243842	Creatinine	0.20241
MYOC	-0.242791	Palpitation	0.204424
Cholesterol	-0.242791	Numb Foot or Hand	0.204424
PDHA1	-0.241655	Phosphate	0.206615
THY1	-0.2407	Procalcitonin	0.208471
ProGRP	-0.240373	Fatigue	0.209107
CEA	0.240335	Dyspnea	0.209182
MATN3	0.239901	A-TPO	0.21003
CARHSP1	-0.239901	C-Peptide	0.21003
GGT	-0.239584	Dizziness	0.210652
Phosphate	-0.238485	Palpitation	0.212817
SCARA5	0.238424	Creatinine	0.212937
FPSA	-0.23804	Dispiritedness	0.213696
NDRG1	-0.237835	Poor appetite	0.214102
SCARA5	-0.237835	Lip cyanosis	0.214102
HDL	-0.237466	Dispiritedness	0.214836
Procalcitonin	-0.237037	Gastrointestinal Symptoms	0.215689
Phosphate	-0.236983	Nausea	0.215798
CARHSP1	-0.236511	Procalcitonin	0.216739
ISLR2	-0.235961	Lipase	0.217843
CA1	-0.235194	Agrypnia	0.219386
THY1	0.234975	A-TPO	0.219827
CA2	0.234975	FT3	0.219827
GC	-0.234483	APOA	0.220823
APOB	-0.234149	Palpitation	0.221501
MATN3	0.23412	Sleepiness	0.221559
GNA14	-0.23412	Numb Foot or Hand	0.221559
Thyroxine	0.23412	Palpitation	0.221559
A-TPO	0.23412	Numb Foot or Hand	0.221559
PHGDH	0.233515	Dispiritedness	0.22279
NDRG1	-0.232512	AMY-P	0.224839
HDL	-0.231655	Chest Oppression	0.226602
E2	-0.231626	Chest Oppression	0.226661
C3C	-0.231565	Fatigue	0.226787
SCARA5	0.231527	C3C	0.226866
NDRG1	0.231249	Dizziness	0.22744
CKMB	0.231249	Dizziness	0.22744
PHGDH	0.230542	Lipase	0.228904
CA2	-0.230542	Cholesterol	0.228904
C3C	-0.230152	Nausea	0.229714
SCARA5	0.230078	APOB	0.229869
PDHA1	0.229505	LLS	0.231063
CARHSP1	0.229341	Poor appetite	0.231405
UBA1	0.229341	Poor appetite	0.231405
MATN3	-0.229341	Lip cyanosis	0.231405
SCARA5	0.229064	Thyroglobulin	0.231985
S100A12	0.226601	AMY-P	0.237182
APOB	-0.226294	Headache	0.237835
CA2	0.225616	CA153	0.239282
ACE2	-0.225449	Palpitation	0.23964
G6PC	-0.225449	Palpitation	0.23964
ProGRP	-0.225449	Numb Foot or Hand	0.23964
CARHSP1	-0.225123	Thyroxine	0.240337
CARHSP1	-0.224631	CA153	0.241395
MATN3	0.224206	Dizziness	0.242309
THY1	-0.223032	Dizziness	0.244848
GC	0.222718	Chest Oppression	0.245531
UBA1	-0.222688	Phosphate	0.245597
CA153	-0.221905	Fatigue	0.247303
FT3	0.221858	Dizziness	0.247405
GNA14	0.221675	Creatinine	0.247806
CARHSP1	-0.221373	Headache	0.248468
G6PC	-0.221337	Fatigue	0.248547
GNA14	0.221182	C-Peptide	0.248886
HDL	0.220874	Lip cyanosis	0.249562
GNA14	0.220224	APOB	0.250994
SCARA5	0.220197	Thyroxine	0.251054
FPSA	-0.219889	Gastrointestinal Symptoms	0.251734
IGFBP7	0.218726	Nausea	0.254313
FN1	0.218719	Thyroxine	0.254329
PHGDH	0.218337	Dizziness	0.255181
NDRG1	0.218227	CA153	0.255427
CEA	0.217426	LLS	0.257218
ACE2	-0.217348	GGT	0.257392
CA1	0.217241	FT3	0.257632
S100A12	0.217241	Cholesterol	0.257632
CEA	-0.216777	Numb Foot or Hand	0.258675
ACE2	-0.216749	Thyroxine	0.25874
A-TPO	0.216533	Vomiting	0.259226
Thyroglobulin	0.216533	Vomiting	0.259226
CA199	0.216471	Gastrointestinal Symptoms	0.259365
CARHSP1	-0.21579	APOB	0.260903
CA2	0.215473	Giddiness	0.261622
PDHA1	-0.215473	Giddiness	0.261622
THY1	0.215473	Giddiness	0.261622
E2	-0.215473	Giddiness	0.261622
ALDOA	0.215297	Phosphate	0.26202
CA2	-0.214286	CEA	0.264323
SLC4A1	-0.214286	FT3	0.264323
FN1	0.213793	C-Peptide	0.265449
G6PC	-0.2133	CKMB	0.266578
Procalcitonin	-0.212405	Poor appetite	0.268638
CA2	0.212353	Lip cyanosis	0.268758
CKMB	0.212353	Lip cyanosis	0.268758
MATN3	-0.212095	Phosphate	0.269354
ACE2	0.21133	CEA	0.271125
NDRG1	-0.21133	CKMB	0.271125
Thyroxine	-0.21112	Headache	0.271614
ISLR2	0.211059	Gastrointestinal Symptoms	0.271754
IGFBP7	0.210617	HDL	0.272783
RET	-0.210345	Thyroxine	0.273418
E2	-0.209403	Fatigue	0.27562
THY1	0.208867	FPSA	0.27688
SCARA5	0.208106	Numb Foot or Hand	0.278672
THY1	-0.208106	Numb Foot or Hand	0.278672
Thyroglobulin	0.208106	Palpitation	0.278672
Lipase	-0.208106	Sleepiness	0.278672
PHGDH	0.207882	Thyroxine	0.279203
SCARA5	-0.207882	CKMB	0.279203
NDRG1	-0.207882	ProGRP	0.279203
SCARA5	0.207185	Giddiness	0.280853
Creatinine	-0.207185	Dyspnea	0.280853
E2	-0.206663	Dispiritedness	0.282094
HDL	-0.206018	Headache	0.283632
CA1	-0.205993	Headache	0.283692
GC	0.205758	Dispiritedness	0.284254
G6PC	0.20569	APOB	0.284416
PDHA1	-0.20569	APOB	0.284416
ISLR2	0.204926	Cholesterol	0.286249
ISLR2	0.2049	Chest Oppression	0.286311
THY1	-0.2049	Ataxia	0.286311
FT3	0.2049	Ataxia	0.286311
UBA1	0.204433	FPSA	0.287434
THY1	0.204433	C-Peptide	0.287434
FN1	-0.202999	Vomiting	0.290902
IGFBP7	-0.202999	Vomiting	0.290902
Thyroxine	-0.202999	Vomiting	0.290902
CA1	0.202956	A-TPO	0.291008
PHGDH	-0.201995	HDL	0.293346
ACE2	0.20197	A-TPO	0.293406
CARHSP1	-0.201316	Dizziness	0.295007
UBA1	-0.200838	GGT	0.296179
FN1	-0.200493	CKMB	0.297027
CKMB	0.200095	LLS	0.298006
ISLR2	0.199928	Agrypnia	0.298419
Thyroxine	0.199683	Nausea	0.299023
HDL	-0.199636	Poor appetite	0.299138
FN1	-0.199435	Sleepiness	0.299635
PHGDH	0.199435	Sleepiness	0.299635
RET	0.199435	Numb Foot or Hand	0.299635
E2	0.199435	Sleepiness	0.299635
CA199	-0.199435	Numb Foot or Hand	0.299635
ProGRP	-0.199121	Dispiritedness	0.300413
E2	-0.198898	Dyspnea	0.300966
Thyroglobulin	0.198898	Giddiness	0.300966
Lipase	0.198812	Gastrointestinal Symptoms	0.30118
ISLR2	0.198522	CA153	0.301899
UBA1	0.198522	CA199	0.301899
A-TPO	0.197794	Dizziness	0.303711
GC	0.197044	C3C	0.305585
CA2	-0.197044	APOA	0.305585
AMY-P	-0.196672	Headache	0.306518
UBA1	0.195992	Chest Oppression	0.308228
MYOC	0.195365	Poor appetite	0.309809
PDHA1	-0.194581	Cholesterol	0.311792
Thyroxine	-0.194318	LLS	0.31246
SLC4A1	-0.194089	CA153	0.313042
SLC4A1	0.193389	Dispiritedness	0.314825
THY1	0.192667	Agrypnia	0.316669
APOA	-0.19264	Fatigue	0.316739
ACE2	-0.192512	Dizziness	0.317066
ISLR2	-0.191692	LLS	0.319171
IGFBP7	-0.191626	C3C	0.319342
IGFBP7	-0.190764	Palpitation	0.321563
Creatinine	0.190764	Palpitation	0.321563
C3C	-0.190764	Sleepiness	0.321563
S100A12	-0.190611	Dyspnea	0.32196
FPSA	-0.190611	Dyspnea	0.32196
ISLR2	-0.190164	Dizziness	0.323116
SLC4A1	-0.189655	CEA	0.324437
CARHSP1	-0.189514	Fatigue	0.324804
Thyroxine	-0.189514	Fatigue	0.324804
CA153	-0.189466	Vomiting	0.324929
ProGRP	-0.189466	Vomiting	0.324929
A-TPO	0.189345	Nausea	0.325243
AMY-P	0.189165	Dispiritedness	0.325713
G6PC	-0.188177	CEA	0.328292
ISLR2	0.188177	FPSA	0.328292
SCARA5	-0.187685	E2	0.329583
APOB	-0.187529	Dispiritedness	0.329992
C3C	-0.187418	Gastrointestinal Symptoms	0.330282
G6PC	-0.187083	Chest Oppression	0.331164
ACE2	-0.187083	Ataxia	0.331164
Thyroxine	-0.186871	Poor appetite	0.331723
Phosphate	-0.18649	Dyspnea	0.332727
ISLR2	-0.185983	Phosphate	0.334065
THY1	-0.185915	LLS	0.334246
GC	-0.185714	CKMB	0.334777
GNA14	-0.184729	ProGRP	0.337393
S100A12	-0.183623	Headache	0.340345
RET	0.183332	Agrypnia	0.341124
ALDOA	0.182764	LLS	0.342648
Procalcitonin	-0.182669	Lip cyanosis	0.342904
CA2	-0.182576	Gastrointestinal Symptoms	0.343152
IGFBP7	-0.182323	Dyspnea	0.343833
MATN3	-0.182323	Dyspnea	0.343833
RET	0.182323	Dyspnea	0.343833
C-Peptide	-0.182323	Dyspnea	0.343833
A-TPO	0.182323	Giddiness	0.343833
NDRG1	0.182093	Palpitation	0.344453
SLC4A1	0.182093	Palpitation	0.344453
PHGDH	0.182093	Numb Foot or Hand	0.344453
CA153	0.182093	Palpitation	0.344453
FT3	0.182093	Sleepiness	0.344453
MYOC	0.181773	Thyroxine	0.345315
G6PC	0.181773	Cholesterol	0.345315
GNA14	-0.181281	E2	0.346646
RET	-0.181281	E2	0.346646
RET	-0.180788	Creatinine	0.34798
CA2	-0.180296	Thyroglobulin	0.349317
GC	0.179803	CEA	0.350658
GC	-0.179803	E2	0.350658
NDRG1	-0.17931	FPSA	0.352001
IGFBP7	0.17931	Lipase	0.352001
CEA	-0.178377	Poor appetite	0.354556
HDL	0.178196	Ataxia	0.355051
MATN3	-0.178174	Ataxia	0.355111
CEA	0.178174	Chest Oppression	0.355111
FPSA	0.178174	Ataxia	0.355111
FPSA	-0.178149	Fatigue	0.35518
UBA1	-0.17803	Headache	0.355506
ALDOA	0.176665	Dizziness	0.359268
CARHSP1	0.17631	Gastrointestinal Symptoms	0.36025
MATN3	0.175933	Vomiting	0.361294
ISLR2	-0.175862	CKMB	0.361491
GC	-0.175637	Phosphate	0.362114
PDHA1	-0.174877	C3C	0.364229
CA1	-0.174652	Phosphate	0.364856
SCARA5	0.174384	A-TPO	0.365603
A-TPO	0.174316	Gastrointestinal Symptoms	0.365794
PDHA1	0.174036	Dyspnea	0.366577
PHGDH	0.174036	Dyspnea	0.366577
APOA	-0.174036	Giddiness	0.366577
CKMB	0.174036	Giddiness	0.366577
GNA14	-0.173667	HDL	0.36761
C-Peptide	-0.173603	Fatigue	0.367789
Thyroxine	0.173477	Dispiritedness	0.368143
Procalcitonin	0.173465	Palpitation	0.368176
SLC4A1	0.173442	Procalcitonin	0.368241
CEA	-0.173422	Sleepiness	0.368296
ProGRP	-0.173422	Sleepiness	0.368296
HDL	-0.17334	Fatigue	0.368525
S100A12	-0.173195	Procalcitonin	0.368932
CA199	0.172556	Dizziness	0.370728
GC	-0.172414	ProGRP	0.37113
CA1	-0.171921	AMY-P	0.372519
GNA14	0.171753	Gastrointestinal Symptoms	0.372995
GC	0.171429	Creatinine	0.373911
ALDOA	-0.170443	FPSA	0.376705
MATN3	0.170044	Gastrointestinal Symptoms	0.377841
IGFBP7	0.169951	ProGRP	0.378106
NDRG1	0.169951	Cholesterol	0.378106
CA153	-0.169882	Poor appetite	0.3783
Lipase	0.169882	Poor appetite	0.3783
RET	-0.169458	FPSA	0.37951
PHGDH	0.169265	Ataxia	0.38006
ISLR2	0.169233	APOB	0.380154
ACE2	0.16874	HDL	0.381563
SCARA5	0.167324	GGT	0.385629
ISLR2	0.167262	HDL	0.385808
FN1	0.167255	Agrypnia	0.385829
PHGDH	-0.166995	FPSA	0.386577
S100A12	-0.166502	CA199	0.387999
SCARA5	0.16601	C-Peptide	0.389425
CA2	0.165748	Dyspnea	0.390183
G6PC	-0.165748	Dyspnea	0.390183
FT3	-0.165748	Dyspnea	0.390183
NDRG1	0.165517	Thyroglobulin	0.390853
THY1	0.165447	Headache	0.391057
APOA	0.165405	Nausea	0.391179
MATN3	-0.165025	CKMB	0.392285
FN1	0.164751	Palpitation	0.393081
ALDOA	0.164751	Sleepiness	0.393081
C3C	-0.164751	Palpitation	0.393081
FPSA	-0.164751	Sleepiness	0.393081
ACE2	-0.164532	Lipase	0.393719
G6PC	-0.164039	C-Peptide	0.395156
MATN3	0.164039	Creatinine	0.395156
THY1	0.164039	Creatinine	0.395156
APOA	-0.163884	Agrypnia	0.395612
FPSA	-0.163773	Nausea	0.395936
ALDOA	-0.162562	CA199	0.399486
ALDOA	0.1624	Vomiting	0.399963
CA1	-0.1624	Vomiting	0.399963
CARHSP1	0.1624	Vomiting	0.399963
RET	-0.162069	CKMB	0.400936
ACE2	0.161576	CA153	0.402388
NDRG1	0.161576	A-TPO	0.402388
IGFBP7	-0.161388	Lip cyanosis	0.402943
RET	0.161388	Lip cyanosis	0.402943
CEA	-0.161388	Lip cyanosis	0.402943
ISLR2	0.161084	APOA	0.403843
FN1	-0.161084	E2	0.403843
ACE2	0.160644	Gastrointestinal Symptoms	0.405144
G6PC	-0.160591	A-TPO	0.405302
ALDOA	0.160591	E2	0.405302
APOB	-0.160376	Ataxia	0.405938
CA2	0.160365	Phosphate	0.405973
Thyroxine	-0.160357	Chest Oppression	0.405996
SLC4A1	0.160099	Thyroxine	0.406763
CA199	0.158693	Dispiritedness	0.410947
CEA	-0.15809	Dispiritedness	0.412751
PDHA1	0.157976	Fatigue	0.413093
MYOC	-0.157461	Dyspnea	0.414637
UBA1	-0.157461	Giddiness	0.414637
C3C	-0.157461	Dyspnea	0.414637
MYOC	0.157143	CKMB	0.415592
Procalcitonin	-0.156662	Agrypnia	0.41704
RET	-0.156087	Gastrointestinal Symptoms	0.418772
FT3	0.155419	Fatigue	0.420791
IGFBP7	-0.155194	Headache	0.421472
CEA	0.154362	Dizziness	0.423996
IGFBP7	-0.15403	Agrypnia	0.425005
MATN3	-0.153714	Fatigue	0.425967
UBA1	-0.153202	E2	0.427528
ISLR2	-0.153202	AMY-P	0.427528
FN1	0.152894	Poor appetite	0.428469
G6PC	-0.152894	Lip cyanosis	0.428469
GNA14	0.152217	CEA	0.430542
ALDOA	-0.152217	AMY-P	0.430542
ALDOA	0.151448	Ataxia	0.432901
Creatinine	-0.151448	Chest Oppression	0.432901
GNA14	-0.15084	Dizziness	0.434771
E2	0.15084	Dizziness	0.434771
SCARA5	0.150739	AMY-P	0.435083
ALDOA	0.149174	Dyspnea	0.439922
ACE2	-0.149174	Giddiness	0.439922
FT3	0.149174	Giddiness	0.439922
GGT	-0.14872	Lip cyanosis	0.441329
UBA1	-0.148315	Fatigue	0.442587
Phosphate	-0.148303	Dispiritedness	0.442626
GNA14	0.148066	Agrypnia	0.443364
MYOC	0.148048	APOB	0.44342
C3C	0.147832	Dispiritedness	0.444092
THY1	-0.147783	ProGRP	0.444244
Procalcitonin	-0.147613	LLS	0.444775
GC	-0.147409	Palpitation	0.445413
C-Peptide	-0.147409	Numb Foot or Hand	0.445413
SLC4A1	0.147319	Dizziness	0.445694
GNA14	-0.146798	AMY-P	0.447321
GC	-0.146798	Lipase	0.447321
SLC4A1	-0.146339	Headache	0.448758
FN1	-0.146305	C3C	0.448863
CA2	0.146131	GGT	0.44941
G6PC	-0.145813	Thyroxine	0.450409
PDHA1	-0.145813	CKMB	0.450409
MATN3	-0.145813	Lipase	0.450409
ACE2	-0.144622	Fatigue	0.454157
SLC4A1	-0.1444	Lip cyanosis	0.454857
C-Peptide	-0.1444	Poor appetite	0.454857
CARHSP1	-0.144335	FT3	0.455062
ACE2	0.142539	Chest Oppression	0.46075
APOA	0.142539	Ataxia	0.46075
APOB	-0.140903	Giddiness	0.465964
NDRG1	-0.140887	E2	0.466018
MATN3	-0.140675	Procalcitonin	0.466695
S100A12	-0.140377	Nausea	0.46765
ISLR2	-0.14029	Dispiritedness	0.467929
ACE2	-0.139901	ProGRP	0.469174
IGFBP7	0.139409	CA153	0.470755
SLC4A1	0.139249	Agrypnia	0.471269
GGT	-0.138806	Palpitation	0.472695
CA2	0.138738	Palpitation	0.472916
THY1	-0.138738	Palpitation	0.472916
CKMB	-0.138738	Palpitation	0.472916
Thyroxine	-0.138738	Numb Foot or Hand	0.472916
THY1	0.138424	C3C	0.473928
UBA1	0.137931	CEA	0.475518
UBA1	-0.137931	ProGRP	0.475518
GGT	-0.137018	Fatigue	0.478473
FN1	0.136453	A-TPO	0.480305
GNA14	0.136453	Cholesterol	0.480305
SLC4A1	-0.135977	HDL	0.481852
FPSA	-0.135878	Agrypnia	0.482174
C3C	-0.13562	Headache	0.483015
CARHSP1	-0.135468	C3C	0.48351
PHGDH	-0.135333	Vomiting	0.48395
THY1	0.135333	Vomiting	0.48395
Lipase	-0.134993	Dizziness	0.485059
GGT	-0.134468	Numb Foot or Hand	0.486773
MYOC	-0.133848	Nausea	0.488805
CEA	-0.133848	Nausea	0.488805
CA2	0.133631	Chest Oppression	0.489517
FT3	0.133631	Chest Oppression	0.489517
GC	0.133498	Thyroxine	0.489953
RET	0.132871	LLS	0.492009
HDL	-0.132625	LLS	0.492819
CA153	0.132599	Dyspnea	0.492906
ProGRP	-0.132599	Dyspnea	0.492906
ISLR2	-0.132512	Thyroxine	0.493191
ACE2	0.132512	CA199	0.493191
FN1	-0.131527	ProGRP	0.496439
MATN3	-0.131034	C3C	0.498068
G6PC	0.130951	Agrypnia	0.498343
SLC4A1	0.130542	CKMB	0.499698
HDL	0.130083	Sleepiness	0.501222
GC	-0.130066	Numb Foot or Hand	0.501275
MYOC	-0.130066	Numb Foot or Hand	0.501275
FPSA	-0.130066	Palpitation	0.501275
FT3	0.130066	Palpitation	0.501275
CA2	-0.130065	HDL	0.501279
RET	-0.130049	C3C	0.501332
NDRG1	-0.130049	CEA	0.501332
SCARA5	-0.130049	ProGRP	0.501332
FPSA	0.130027	Headache	0.501405
CA153	-0.12973	Dispiritedness	0.502391
PDHA1	0.129124	Dizziness	0.504408
THY1	-0.128995	Fatigue	0.504838
GC	-0.128629	Headache	0.506056
GNA14	-0.128341	Phosphate	0.507018
FT3	-0.127412	Poor appetite	0.510124
C-Peptide	0.127412	Lip cyanosis	0.510124
E2	0.127412	Lip cyanosis	0.510124
FN1	-0.127094	Cholesterol	0.51119
Thyroxine	0.126776	Dizziness	0.512254
Creatinine	0.126713	Dispiritedness	0.512465
CKMB	-0.126713	Dispiritedness	0.512465
ALDOA	0.126108	CA153	0.514496
GNA14	-0.126108	APOA	0.514496
ISLR2	0.125616	A-TPO	0.516154
CA2	-0.125616	Lipase	0.516154
S100A12	0.125139	APOB	0.517762
ACE2	0.125123	APOA	0.517814
ALDOA	-0.124722	Chest Oppression	0.519168
ProGRP	0.124722	Ataxia	0.519168
ALDOA	0.124631	Creatinine	0.519476
S100A12	-0.124631	ProGRP	0.519476
ISLR2	0.124311	Dyspnea	0.520555
GNA14	0.124138	CA153	0.521142
CA1	0.124138	C-Peptide	0.521142
C-Peptide	-0.124054	Nausea	0.521426
ACE2	-0.123645	FT3	0.522809
Cholesterol	-0.123616	Gastrointestinal Symptoms	0.522908
ALDOA	0.123153	APOA	0.52448
RET	0.122922	Phosphate	0.525264
ACE2	0.12266	AMY-P	0.526153
CARHSP1	-0.122167	Creatinine	0.527828
Lipase	0.122105	Headache	0.528042
GC	0.1218	Vomiting	0.529081
PDHA1	0.1218	Vomiting	0.529081
S100A12	-0.1218	Vomiting	0.529081
PHGDH	0.121675	Thyroglobulin	0.529506
CKMB	0.121623	Gastrointestinal Symptoms	0.529685
GGT	-0.121417	Agrypnia	0.530387
PHGDH	0.121395	Palpitation	0.530459
C-Peptide	-0.121395	Sleepiness	0.530459
Lipase	-0.121395	Numb Foot or Hand	0.530459
Creatinine	-0.121172	Headache	0.53122
NDRG1	-0.121039	Fatigue	0.531676
CA2	-0.120951	APOB	0.531977
PHGDH	0.120789	Nausea	0.532529
MYOC	-0.120719	Procalcitonin	0.532768
GGT	-0.120327	Ataxia	0.534111
CARHSP1	-0.120267	LLS	0.534316
THY1	-0.120212	Phosphate	0.534505
PHGDH	0.120197	FT3	0.534556
CA153	-0.119742	LLS	0.536115
CARHSP1	0.119704	Thyroglobulin	0.536244
UBA1	-0.119227	APOB	0.537884
ALDOA	-0.118869	Dispiritedness	0.539112
ALDOA	0.118734	HDL	0.539577
SCARA5	0.118266	Dispiritedness	0.541189
ALDOA	0.118227	ProGRP	0.541324
IGFBP7	0.117748	APOB	0.542972
CA1	-0.117734	ProGRP	0.543022
MATN3	-0.117241	C-Peptide	0.544723
PHGDH	0.117241	E2	0.544723
CARHSP1	-0.116806	GGT	0.546227
SCARA5	0.116749	Cholesterol	0.546426
C-Peptide	-0.116591	LLS	0.546973
ALDOA	0.116531	Procalcitonin	0.547179
CA1	-0.116066	LLS	0.548792
HDL	-0.116038	Dyspnea	0.548887
GC	0.116024	Dyspnea	0.548937
THY1	-0.116024	Dyspnea	0.548937
CA153	-0.116024	Giddiness	0.548937
Procalcitonin	-0.115953	Fatigue	0.549182
IGFBP7	-0.115813	Ataxia	0.549668
PHGDH	-0.115764	APOA	0.54984
FN1	0.115551	Dispiritedness	0.550579
IGFBP7	0.114778	CA199	0.553264
IGFBP7	-0.113356	GGT	0.558223
APOA	-0.112835	Dispiritedness	0.560045
CA1	-0.112793	Gastrointestinal Symptoms	0.560194
NDRG1	0.112784	Headache	0.560226
GNA14	-0.112724	Palpitation	0.560434
ISLR2	-0.112724	Palpitation	0.560434
PDHA1	0.112724	Palpitation	0.560434
NDRG1	0.112724	Sleepiness	0.560434
CARHSP1	-0.112724	Numb Foot or Hand	0.560434
Lipase	-0.112724	Palpitation	0.560434
FN1	-0.112315	AMY-P	0.561866
A-TPO	0.112231	Fatigue	0.562162
HDL	-0.112095	Gastrointestinal Symptoms	0.56264
SLC4A1	0.111878	GGT	0.563401
ACE2	0.111823	C3C	0.563594
Thyroglobulin	-0.110919	Headache	0.566769
ACE2	0.110424	Poor appetite	0.568515
NDRG1	-0.110424	Lip cyanosis	0.568515
Lipase	0.110424	Lip cyanosis	0.568515
GC	-0.109852	Cholesterol	0.570529
MATN3	0.108867	E2	0.574011
SCARA5	0.108589	Headache	0.574995
MYOC	-0.108388	Phosphate	0.575709
THY1	0.108374	Thyroxine	0.575756
G6PC	0.108266	Vomiting	0.576139
ISLR2	0.108266	Vomiting	0.576139
PDHA1	-0.107882	AMY-P	0.577503
CARHSP1	-0.107736	Dyspnea	0.578018
FN1	-0.107736	Dyspnea	0.578018
RET	0.107736	Giddiness	0.578018
Thyroxine	0.107736	Giddiness	0.578018
C3C	0.107736	Giddiness	0.578018
Creatinine	-0.107736	Giddiness	0.578018
GNA14	-0.107689	GGT	0.578189
C3C	-0.107613	Agrypnia	0.578455
G6PC	0.107416	Procalcitonin	0.579158
IGFBP7	0.107389	CEA	0.579252
NDRG1	-0.107196	GGT	0.57994
NDRG1	-0.106904	Chest Oppression	0.580975
FN1	0.106904	Ataxia	0.580975
Thyroglobulin	0.106904	Chest Oppression	0.580975
AMY-P	0.106904	Ataxia	0.580975
CARHSP1	0.106836	Agrypnia	0.581221
CA153	-0.106821	Dizziness	0.581273
Creatinine	-0.106612	LLS	0.582015
PDHA1	0.105911	CA199	0.584514
APOA	-0.105562	LLS	0.585761
ProGRP	-0.10506	Dizziness	0.587555
CA1	0.104926	FPSA	0.588033
ISLR2	-0.104213	Procalcitonin	0.590587
HDL	-0.104066	Numb Foot or Hand	0.591113
CARHSP1	-0.104053	Sleepiness	0.591159
CA2	0.104053	Numb Foot or Hand	0.591159
UBA1	-0.104053	Numb Foot or Hand	0.591159
C-Peptide	0.104053	Palpitation	0.591159
AMY-P	-0.104053	Palpitation	0.591159
CA2	0.103941	Thyroxine	0.591562
GNA14	0.103941	FPSA	0.591562
GGT	-0.103644	Dyspnea	0.592627
GGT	-0.103644	Giddiness	0.592627
ACE2	0.102956	C-Peptide	0.595099
MATN3	-0.102476	HDL	0.596826
S100A12	-0.102476	Phosphate	0.596826
Procalcitonin	-0.102475	Ataxia	0.596827
CA2	0.102463	E2	0.596872
SLC4A1	0.101929	Poor appetite	0.598794
GNA14	-0.101929	Lip cyanosis	0.598794
AMY-P	-0.101929	Poor appetite	0.598794
C3C	-0.101929	Lip cyanosis	0.598794
APOA	0.101929	Lip cyanosis	0.598794
CARHSP1	-0.101478	Cholesterol	0.600423
SCARA5	-0.100835	LLS	0.602744
APOB	-0.0997029	Gastrointestinal Symptoms	0.606844
FN1	0.099449	Giddiness	0.607764
Lipase	0.099449	Dyspnea	0.607764
Cholesterol	-0.099449	Giddiness	0.607764
NDRG1	-0.0993156	Agrypnia	0.608249
THY1	0.0990148	FT3	0.60934
GNA14	0.0985222	CKMB	0.611131
PHGDH	0.0982094	LLS	0.612269
UBA1	0.0980296	C3C	0.612923
PDHA1	0.0980296	CA153	0.612923
A-TPO	0.0979958	Chest Oppression	0.613046
AMY-P	-0.0979958	Chest Oppression	0.613046
CA1	0.0975369	Thyroxine	0.614717
NDRG1	0.0975369	C3C	0.614717
G6PC	0.0975369	Creatinine	0.614717
RET	-0.0973026	HDL	0.615572
Lipase	0.0971722	Fatigue	0.616048
THY1	-0.0965993	GGT	0.618139
FN1	-0.0965575	Gastrointestinal Symptoms	0.618292
CARHSP1	0.0963173	HDL	0.61917
FN1	-0.0963173	Phosphate	0.61917
G6PC	0.0957608	Nausea	0.621206
S100A12	0.0955783	HDL	0.621874
RET	-0.0953821	Palpitation	0.622593
CA153	-0.0953821	Sleepiness	0.622593
CKMB	-0.0951666	Agrypnia	0.623383
Phosphate	0.0947448	Vomiting	0.62493
GNA14	0.0946727	Nausea	0.625195
PDHA1	-0.0945813	APOA	0.62553
FN1	-0.0944952	Dizziness	0.625846
CARHSP1	-0.0944316	Dispiritedness	0.62608
IGFBP7	-0.0940887	Thyroglobulin	0.62734
MATN3	0.0940079	LLS	0.627637
CKMB	0.0937626	Fatigue	0.628538
RET	-0.0935961	Thyroglobulin	0.629151
FN1	0.0935961	Lipase	0.629151
ACE2	0.0935845	Nausea	0.629194
MATN3	-0.0934353	Poor appetite	0.629743
THY1	0.0934353	Poor appetite	0.629743
UBA1	-0.0932248	Dispiritedness	0.630518
Creatinine	-0.0930921	Agrypnia	0.631007
CA2	-0.09288	Procalcitonin	0.631788
G6PC	0.0927344	Dizziness	0.632325
PDHA1	-0.0926108	C-Peptide	0.632781
SCARA5	-0.0926108	Lipase	0.632781
UBA1	0.0924963	Nausea	0.633204
NDRG1	-0.0923759	HDL	0.633648
SLC4A1	-0.0923759	Phosphate	0.633648
ACE2	-0.0921182	Creatinine	0.634599
THY1	-0.0916256	Cholesterol	0.636419
CA1	-0.0914244	GGT	0.637163
A-TPO	0.0911616	Dyspnea	0.638135
ProGRP	0.0911616	Giddiness	0.638135
GC	0.091133	CA199	0.638241
FT3	0.0908793	Headache	0.63918
G6PC	-0.0901478	CA153	0.641892
ACE2	0.0901478	Thyroglobulin	0.641892
S100A12	-0.0901478	Thyroglobulin	0.641892
NDRG1	-0.0901478	FT3	0.641892
E2	-0.0899472	Headache	0.642636
RET	-0.0896552	Cholesterol	0.64372
GNA14	-0.0894812	Headache	0.644366
FN1	-0.0890871	Chest Oppression	0.645831
S100A12	-0.0890871	Chest Oppression	0.645831
SLC4A1	-0.0890871	Chest Oppression	0.645831
THY1	0.0890871	Chest Oppression	0.645831
CA1	-0.0890871	Ataxia	0.645831
SCARA5	0.0890871	Ataxia	0.645831
C3C	-0.0890871	Chest Oppression	0.645831
CA153	0.0890871	Chest Oppression	0.645831
Cholesterol	-0.0890871	Ataxia	0.645831
ALDOA	0.08867	Cholesterol	0.647383
SCARA5	-0.0881773	CEA	0.649217
UBA1	-0.0881773	Cholesterol	0.649217
GGT	-0.0876426	Nausea	0.651211
MATN3	-0.0871921	AMY-P	0.652892
HDL	-0.0870286	Giddiness	0.653503
SCARA5	0.086711	Palpitation	0.654689
AMY-P	-0.086711	Numb Foot or Hand	0.654689
CEA	0.0866594	Fatigue	0.654882
A-TPO	0.0865875	Dispiritedness	0.655151
FT3	0.0856824	Dispiritedness	0.658539
Phosphate	-0.0854084	Dizziness	0.659565
FN1	-0.0852217	CEA	0.660265
PHGDH	-0.0852217	Cholesterol	0.660265
CA1	0.0842365	CA153	0.663964
S100A12	0.0837438	APOA	0.665816
S100A12	0.0837438	Lipase	0.665816
MATN3	-0.0835705	Dispiritedness	0.666468
A-TPO	0.0834226	Headache	0.667025
CA2	0.0833436	Dizziness	0.667322
ALDOA	-0.0828742	Giddiness	0.66909
GNA14	-0.0824538	LLS	0.670675
NDRG1	0.0823637	Dispiritedness	0.671015
THY1	-0.082266	CA153	0.671384
PHGDH	-0.0820244	Headache	0.672296
CA1	-0.0817835	APOB	0.673206
CA1	-0.0817734	CKMB	0.673244
CKMB	-0.0816144	Nausea	0.673845
NDRG1	0.0811998	Vomiting	0.675412
RET	-0.0811998	Vomiting	0.675412
SCARA5	-0.0811998	Vomiting	0.675412
CA199	-0.0811998	Vomiting	0.675412
APOA	-0.0811998	Vomiting	0.675412
GC	0.0810703	Nausea	0.675902
CA153	-0.0808918	Gastrointestinal Symptoms	0.676577
MYOC	-0.0801784	Chest Oppression	0.679278
FPSA	-0.0801784	Chest Oppression	0.679278
Lipase	0.0801784	Chest Oppression	0.679278
C3C	-0.0801784	Ataxia	0.679278
SLC4A1	0.0798403	Fatigue	0.68056
MYOC	-0.0793103	CA199	0.682571
IGFBP7	-0.0792351	Dizziness	0.682856
E2	0.078898	Gastrointestinal Symptoms	0.684137
CA1	0.0788939	Nausea	0.684152
APOA	0.0786482	Dizziness	0.685086
ALDOA	-0.0785708	Agrypnia	0.68538
Procalcitonin	0.0780591	Numb Foot or Hand	0.687327
MATN3	-0.0780399	Palpitation	0.6874
RET	0.0780399	Sleepiness	0.6874
S100A12	-0.0780399	Numb Foot or Hand	0.6874
Thyroglobulin	0.0780399	Sleepiness	0.6874
CA153	-0.0780399	Numb Foot or Hand	0.6874
Thyroglobulin	0.0780399	Numb Foot or Hand	0.6874
PHGDH	-0.0778325	CA153	0.688189
APOB	-0.0764565	Lip cyanosis	0.693435
G6PC	-0.0764471	Poor appetite	0.693471
GC	-0.0764471	Poor appetite	0.693471
CARHSP1	-0.0764471	Lip cyanosis	0.693471
MYOC	-0.0764471	Lip cyanosis	0.693471
PHGDH	-0.0764471	Lip cyanosis	0.693471
CKMB	0.0764471	Poor appetite	0.693471
FPSA	-0.0764471	Lip cyanosis	0.693471
G6PC	0.0763547	C3C	0.693824
GC	-0.0748768	C-Peptide	0.699474
Procalcitonin	-0.0746052	Dyspnea	0.700515
UBA1	0.0745868	Dyspnea	0.700585
CA153	0.0745411	Nausea	0.70076
AMY-P	-0.0745397	Dizziness	0.700766
SLC4A1	0.0743842	C-Peptide	0.701361
PHGDH	0.0741577	Fatigue	0.70223
UBA1	-0.0740509	LLS	0.702639
CARHSP1	-0.0738916	E2	0.70325
Procalcitonin	-0.0737225	Sleepiness	0.703899
Creatinine	-0.0734862	Gastrointestinal Symptoms	0.704806
SLC4A1	-0.0724138	AMY-P	0.708927
GC	0.0720621	Gastrointestinal Symptoms	0.71028
CARHSP1	0.0719212	APOA	0.710823
GGT	-0.0718067	Headache	0.711263
PDHA1	-0.0714374	HDL	0.712686
GNA14	-0.0714286	Thyroxine	0.71272
ISLR2	0.0714286	E2	0.71272
Phosphate	-0.0712784	Ataxia	0.713299
GNA14	0.0712697	Chest Oppression	0.713332
CA2	0.0712697	Ataxia	0.713332
A-TPO	0.0712697	Ataxia	0.713332
CKMB	-0.0708393	Headache	0.714992
RET	-0.0704433	FT3	0.71652
ALDOA	0.0703732	Headache	0.71679
G6PC	0.0694986	Gastrointestinal Symptoms	0.72017
APOB	-0.0693773	Sleepiness	0.720638
ACE2	0.0693688	Sleepiness	0.720671
CA2	0.0693688	Sleepiness	0.720671
Thyroglobulin	0.0685561	Nausea	0.723817
PDHA1	-0.068509	Headache	0.723999
MATN3	-0.0684729	APOA	0.724139
ALDOA	0.0679803	CEA	0.726048
CA2	0.067953	Poor appetite	0.726154
Thyroglobulin	-0.067953	Poor appetite	0.726154
Creatinine	-0.067953	Poor appetite	0.726154
ProGRP	0.067953	Lip cyanosis	0.726154
Cholesterol	-0.067953	Lip cyanosis	0.726154
MYOC	0.0678822	Dispiritedness	0.726428
GGT	-0.067823	Gastrointestinal Symptoms	0.726658
Procalcitonin	-0.0678068	Dizziness	0.726721
THY1	-0.0677896	Gastrointestinal Symptoms	0.726787
C3C	-0.0676665	Vomiting	0.727265
E2	-0.0676665	Vomiting	0.727265
Cholesterol	0.0676665	Vomiting	0.727265
SCARA5	-0.0674877	FPSA	0.727958
SLC4A1	-0.0674877	Thyroglobulin	0.727958
UBA1	-0.0669951	Thyroxine	0.72987
MYOC	0.0669951	A-TPO	0.72987
PHGDH	-0.0667652	Procalcitonin	0.730763
S100A12	-0.0665025	E2	0.731784
SCARA5	0.0662994	Dyspnea	0.732573
PHGDH	-0.0662994	Giddiness	0.732573
AMY-P	0.0662994	Dyspnea	0.732573
Lipase	0.0661731	LLS	0.733064
CA2	-0.0655172	CKMB	0.735616
G6PC	-0.0652467	Headache	0.736669
G6PC	0.0650246	AMY-P	0.737534
PHGDH	-0.0640394	CA199	0.741376
PDHA1	0.0640394	FPSA	0.741376
ISLR2	-0.0640394	FT3	0.741376
RET	0.0633881	Dizziness	0.743918
AMY-P	-0.0633608	Fatigue	0.744025
GC	0.0625616	FT3	0.747149
MATN3	0.062361	Chest Oppression	0.747934
SLC4A1	-0.062361	Ataxia	0.747934
Thyroxine	0.062361	Ataxia	0.747934
Thyroglobulin	0.062361	Ataxia	0.747934
PHGDH	0.062346	GGT	0.747992
S100A12	-0.062069	CEA	0.749076
SLC4A1	-0.062069	APOA	0.749076
RET	-0.0615764	CA153	0.751005
G6PC	-0.0608674	GGT	0.753784
PDHA1	0.0606977	Numb Foot or Hand	0.75445
E2	-0.0606977	Palpitation	0.75445
APOA	-0.0606977	Numb Foot or Hand	0.75445
ALDOA	0.0605986	APOB	0.754838
AMY-P	0.0604191	Agrypnia	0.755543
CARHSP1	0.0600985	CEA	0.756801
CA1	-0.0600985	CA199	0.756801
CA2	0.0600985	CA199	0.756801
SLC4A1	0.0596059	A-TPO	0.758736
CA1	0.0594588	Poor appetite	0.759314
IGFBP7	0.0594588	Poor appetite	0.759314
ISLR2	0.0594588	Lip cyanosis	0.759314
UBA1	0.0594588	Lip cyanosis	0.759314
FPSA	0.0594588	Poor appetite	0.759314
CA199	-0.0594588	Lip cyanosis	0.759314
CA1	0.0588742	HDL	0.761612
IGFBP7	-0.0586207	FT3	0.762609
CARHSP1	0.0586207	Lipase	0.762609
PDHA1	-0.0581281	ProGRP	0.764548
GNA14	0.0580119	Dyspnea	0.765006
NDRG1	0.0580119	Dyspnea	0.765006
ISLR2	-0.0580119	Giddiness	0.765006
APOA	-0.0580119	Dyspnea	0.765006
CA199	0.0580119	Giddiness	0.765006
FPSA	0.0580119	Giddiness	0.765006
PDHA1	0.0579261	Dispiritedness	0.765344
CA2	-0.0576355	Creatinine	0.766489
Procalcitonin	-0.0571441	Nausea	0.768426
CA2	-0.0571429	ProGRP	0.768431
ALDOA	0.0566502	FT3	0.770374
Phosphate	-0.0563691	Numb Foot or Hand	0.771483
CARHSP1	0.055665	FPSA	0.774264
Lipase	0.0552329	Agrypnia	0.775972
MYOC	-0.0551724	ProGRP	0.776211
ACE2	0.0546798	Cholesterol	0.77816
AMY-P	-0.0546191	LLS	0.7784
MATN3	0.0541872	FT3	0.78011
Procalcitonin	-0.0541465	Vomiting	0.780271
CEA	-0.0541332	Vomiting	0.780323
FT3	-0.0535687	LLS	0.782559
PDHA1	-0.0534522	Ataxia	0.783021
CA2	0.053202	FPSA	0.784013
MATN3	0.053202	Cholesterol	0.784013
GC	0.0527094	CA153	0.785967
ISLR2	-0.0527094	Creatinine	0.785967
MYOC	0.0527094	Cholesterol	0.785967
SCARA5	0.0526398	Agrypnia	0.786243
G6PC	0.0522232	HDL	0.787896
GNA14	-0.0520266	Sleepiness	0.788677
IGFBP7	-0.0520266	Sleepiness	0.788677
SCARA5	-0.0520266	Sleepiness	0.788677
CEA	0.0520266	Palpitation	0.788677
MATN3	0.0517241	Thyroxine	0.789878
ACE2	-0.0512378	APOB	0.791811
MYOC	-0.0512315	CA153	0.791836
GNA14	0.0509647	Poor appetite	0.792896
ISLR2	-0.0509647	Poor appetite	0.792896
Thyroglobulin	-0.0509647	Lip cyanosis	0.792896
CA2	-0.0507389	C-Peptide	0.793794
MATN3	-0.0502463	ProGRP	0.795754
PDHA1	-0.0502463	Lipase	0.795754
Thyroglobulin	0.0498888	Dizziness	0.797178
CA1	-0.0497802	Dispiritedness	0.79761
MYOC	0.0497245	Giddiness	0.797832
CKMB	0.0497245	Dyspnea	0.797832
C3C	-0.0493019	Dizziness	0.799515
CA1	-0.0492611	CEA	0.799678
ALDOA	0.0487685	Lipase	0.801641
Thyroglobulin	0.0484211	Gastrointestinal Symptoms	0.803027
ACE2	-0.0476684	Dispiritedness	0.806031
SCARA5	0.0475411	Dizziness	0.806539
IGFBP7	-0.0472906	CKMB	0.807539
FT3	0.046935	Agrypnia	0.80896
UBA1	-0.046798	APOA	0.809507
FN1	-0.0465972	Fatigue	0.81031
RET	-0.0463111	APOB	0.811454
ALDOA	-0.0463054	Thyroxine	0.811477
ISLR2	0.0458128	C3C	0.813447
G6PC	0.0458128	APOA	0.813447
GNA14	-0.0455565	Dispiritedness	0.814473
GC	-0.0454607	Fatigue	0.814857
IGFBP7	-0.0453314	Procalcitonin	0.815374
NDRG1	-0.0453202	Thyroxine	0.815419
MATN3	0.0448276	CA199	0.817392
Creatinine	0.0446159	Nausea	0.81824
RET	-0.0445435	Chest Oppression	0.81853
NDRG1	0.0445435	Ataxia	0.81853
E2	0.0445435	Ataxia	0.81853
Creatinine	-0.0445435	Ataxia	0.81853
CKMB	0.0445435	Ataxia	0.81853
PHGDH	-0.0440941	APOB	0.820331
CARHSP1	-0.0438424	CA199	0.82134
GC	-0.0438424	AMY-P	0.82134
PDHA1	0.0433555	Sleepiness	0.823293
CA1	0.0433498	APOA	0.823316
GNA14	-0.0431141	Procalcitonin	0.824262
MYOC	-0.0430454	Agrypnia	0.824538
SCARA5	-0.0428571	APOA	0.825293
SCARA5	-0.0428571	FT3	0.825293
PHGDH	0.0427861	Agrypnia	0.825579
FN1	0.0424706	Lip cyanosis	0.826845
Thyroglobulin	-0.0420147	LLS	0.828677
FN1	-0.0418771	APOB	0.82923
CEA	-0.0414371	Giddiness	0.830998
MYOC	0.0405999	Vomiting	0.834366
ACE2	-0.0404391	LLS	0.835013
PHGDH	0.0403991	Phosphate	0.835174
IGFBP7	0.0401611	Gastrointestinal Symptoms	0.836132
UBA1	-0.0399015	C-Peptide	0.837177
RET	0.0391819	GGT	0.840076
GC	-0.0389258	Procalcitonin	0.841107
GC	-0.0387372	Dizziness	0.841868
THY1	-0.0386174	Dispiritedness	0.842351
IGFBP7	0.0384236	Creatinine	0.843132
GNA14	0.037931	CA199	0.845119
RET	-0.037931	A-TPO	0.845119
UBA1	-0.037931	AMY-P	0.845119
PDHA1	0.0374384	Thyroxine	0.847107
UBA1	0.0374384	CKMB	0.847107
ISLR2	0.0369458	ProGRP	0.849096
ALDOA	0.0369368	Fatigue	0.849132
THY1	-0.036704	APOB	0.850072
HDL	0.0364589	Nausea	0.851062
ISLR2	0.0364532	CA199	0.851085
CEA	-0.0361734	Gastrointestinal Symptoms	0.852216
SCARA5	-0.0356348	Chest Oppression	0.854393
ProGRP	-0.0356348	Chest Oppression	0.854393
UBA1	-0.035468	FT3	0.855068
NDRG1	-0.0353662	Nausea	0.855479
CA153	-0.0349536	Headache	0.857148
APOA	0.0346844	Palpitation	0.858237
A-TPO	-0.0346844	Sleepiness	0.858237
ProGRP	-0.0344645	Gastrointestinal Symptoms	0.859127
S100A12	-0.0339901	C3C	0.861047
ALDOA	0.0339901	A-TPO	0.861047
CA1	-0.0339901	Cholesterol	0.861047
PDHA1	0.0339765	Lip cyanosis	0.861103
S100A12	-0.0339765	Lip cyanosis	0.861103
THY1	-0.0339765	Lip cyanosis	0.861103
A-TPO	0.0339765	Poor appetite	0.861103
AMY-P	-0.0339765	Lip cyanosis	0.861103
UBA1	0.0334975	CA153	0.863042
ACE2	-0.0334975	CKMB	0.863042
Procalcitonin	0.0331578	Giddiness	0.864418
ACE2	0.0331497	Dyspnea	0.864451
GC	-0.0331497	Giddiness	0.864451
GNA14	-0.0331497	Giddiness	0.864451
MATN3	0.0331497	Giddiness	0.864451
Thyroglobulin	-0.0331497	Dyspnea	0.864451
THY1	-0.0330049	CA199	0.865038
ALDOA	-0.0330049	C-Peptide	0.865038
Thyroglobulin	0.0328851	Dispiritedness	0.865523
Thyroxine	-0.0327555	Gastrointestinal Symptoms	0.866049
THY1	-0.0325123	CKMB	0.867034
HDL	0.032285	Dizziness	0.867956
SLC4A1	0.0315271	C3C	0.87103
IGFBP7	-0.0315271	C-Peptide	0.87103
E2	0.031511	LLS	0.871095
SLC4A1	-0.0310345	Cholesterol	0.873029
Lipase	-0.0304694	Nausea	0.875323
S100A12	0.0300641	GGT	0.876969
ISLR2	0.0300493	CEA	0.877029
UBA1	-0.0300493	Creatinine	0.877029
ALDOA	0.0299253	Nausea	0.877532
CA2	-0.0285714	C3C	0.883034
PHGDH	0.028483	Gastrointestinal Symptoms	0.883394
RET	0.0283321	Procalcitonin	0.884008
APOA	-0.0281982	Gastrointestinal Symptoms	0.884552
NDRG1	-0.0280788	APOA	0.885038
RET	0.0280788	Lipase	0.885038
CA1	-0.0275862	C3C	0.887042
SCARA5	0.0275862	CA199	0.887042
NDRG1	-0.0273096	LLS	0.888168
APOB	0.0270699	Vomiting	0.889143
HDL	0.0270699	Vomiting	0.889143
CA2	0.0269923	Fatigue	0.889459
G6PC	0.0268512	Dispiritedness	0.890033
Procalcitonin	0.0267327	Chest Oppression	0.890515
ISLR2	-0.0267261	Ataxia	0.890542
THY1	-0.026601	CEA	0.891052
MATN3	0.0264496	Agrypnia	0.891668
Thyroxine	0.0264496	Agrypnia	0.891668
AMY-P	0.0261166	Nausea	0.893024
MYOC	0.0261084	Lipase	0.893058
THY1	-0.0260133	Sleepiness	0.893445
UBA1	-0.0260133	Sleepiness	0.893445
MATN3	0.0260133	Numb Foot or Hand	0.893445
FN1	-0.0256158	CA199	0.895064
SLC4A1	0.0256158	E2	0.895064
G6PC	-0.0256158	Lipase	0.895064
Cholesterol	0.0255725	Nausea	0.895241
CA1	-0.0254824	Lip cyanosis	0.895608
Thyroxine	0.0254824	Lip cyanosis	0.895608
FT3	0.0254824	Lip cyanosis	0.895608
SCARA5	-0.0252875	Fatigue	0.896402
CA153	-0.0248937	Agrypnia	0.898007
SLC4A1	-0.0248623	Dyspnea	0.898135
AMY-P	0.0244954	Gastrointestinal Symptoms	0.899631
SCARA5	0.0244843	Nausea	0.899676
GC	0.0243963	GGT	0.900035
CARHSP1	-0.0221675	AMY-P	0.909128
ACE2	-0.0219042	Headache	0.910203
GC	0.0215325	LLS	0.911721
CARHSP1	-0.0211823	A-TPO	0.913151
C-Peptide	-0.0205424	Dizziness	0.915765
PHGDH	-0.020197	CEA	0.917177
FN1	0.0195874	Nausea	0.919669
ALDOA	-0.0193685	Gastrointestinal Symptoms	0.920564
RET	0.0192118	C-Peptide	0.921204
PHGDH	-0.0192118	ProGRP	0.921204
S100A12	0.0190836	Gastrointestinal Symptoms	0.921728
G6PC	0.0189066	LLS	0.922452
Creatinine	0.0187817	Dizziness	0.922963
CA1	0.0187192	Thyroglobulin	0.923219
MYOC	0.0182291	Gastrointestinal Symptoms	0.925223
CA1	-0.0178174	Chest Oppression	0.926908
Lipase	-0.0178174	Ataxia	0.926908
Thyroglobulin	0.017616	Fatigue	0.927732
UBA1	0.0173422	Palpitation	0.928852
CA199	-0.0173422	Sleepiness	0.928852
Cholesterol	-0.0173422	Sleepiness	0.928852
FT3	0.0173422	Numb Foot or Hand	0.928852
G6PC	0.0169972	Phosphate	0.930264
GGT	0.0169966	Poor appetite	0.930266
Phosphate	-0.0169903	Lip cyanosis	0.930292
PHGDH	0.0169882	Poor appetite	0.930301
ALDOA	0.0169882	Lip cyanosis	0.930301
CA199	-0.0169882	Poor appetite	0.930301
ProGRP	-0.0169882	Poor appetite	0.930301
CA153	0.0169882	Lip cyanosis	0.930301
Creatinine	0.0169882	Lip cyanosis	0.930301
UBA1	-0.0165065	Procalcitonin	0.932273
C-Peptide	0.0158456	Headache	0.934979
MYOC	-0.0157635	CEA	0.935315
SLC4A1	0.0157635	CA199	0.935315
RET	-0.0157635	APOA	0.935315
FN1	0.015032	GGT	0.938311
PDHA1	0.014782	Procalcitonin	0.939335
ALDOA	0.0147783	Thyroglobulin	0.93935
FN1	-0.0147051	LLS	0.93965
THY1	-0.0146906	Nausea	0.939709
MATN3	-0.0137931	FPSA	0.943387
CA1	-0.0137931	E2	0.943387
Creatinine	0.0135333	Vomiting	0.944451
CEA	0.0134841	Agrypnia	0.944653
S100A12	-0.0133005	CKMB	0.945405
MATN3	-0.0125631	APOB	0.948428
PDHA1	0.0122477	Gastrointestinal Symptoms	0.949721
ISLR2	0.0118227	C-Peptide	0.951464
CARHSP1	-0.011426	Nausea	0.953091
C-Peptide	0.0105594	Dispiritedness	0.956645
Procalcitonin	0.0099585	Dispiritedness	0.95911
ACE2	-0.00985222	E2	0.959546
GC	0.00960709	APOB	0.960552
CA2	-0.00945331	LLS	0.961183
IGFBP7	-0.00935961	Thyroxine	0.961567
S100A12	0.00935961	Creatinine	0.961567
PHGDH	0.00935961	AMY-P	0.961567
GGT	-0.0089131	Chest Oppression	0.9634
CEA	0.00890871	Ataxia	0.963418
RET	0.008867	AMY-P	0.963589
HDL	-0.00867217	Palpitation	0.964388
GC	-0.0086711	Sleepiness	0.964393
SLC4A1	0.0086711	Numb Foot or Hand	0.964393
ProGRP	-0.0086711	Palpitation	0.964393
APOA	-0.0086711	Sleepiness	0.964393
FPSA	0.0086711	Numb Foot or Hand	0.964393
PDHA1	0.00849412	Poor appetite	0.965119
MATN3	-0.00837438	CA153	0.96561
S100A12	-0.00837438	C-Peptide	0.96561
Phosphate	-0.00828844	Giddiness	0.965963
Thyroglobulin	0.0080386	Agrypnia	0.966989
E2	0.00751998	Agrypnia	0.969117
ISLR2	0.00699072	Headache	0.97129
S100A12	-0.00689655	CA153	0.971676
CA2	0.00689655	AMY-P	0.971676
ProGRP	0.00652915	Nausea	0.973185
FN1	0.00640394	CA153	0.973699
CARHSP1	-0.00640394	CKMB	0.973699
MYOC	-0.00640394	AMY-P	0.973699
IGFBP7	0.00566572	Phosphate	0.97673
SLC4A1	-0.00541872	Creatinine	0.977744
SLC4A1	-0.00517305	APOB	0.978753
PDHA1	0.00492611	E2	0.979767
GC	0.0044335	FPSA	0.98179
MYOC	-0.00372838	Headache	0.984686
CA1	0.00344828	Creatinine	0.985836
APOB	-0.00272081	Nausea	0.988824
CA2	-0.00272048	Nausea	0.988825
PDHA1	-0.00272048	Nausea	0.988825
CARHSP1	-0.00246305	ProGRP	0.989883
FT3	-0.00217638	Nausea	0.99106
MYOC	-0.00147783	FT3	0.99393
CA199	-0.00139814	Headache	0.994257
FN1	0.00123183	Procalcitonin	0.99494
RET	0.00108819	Nausea	0.99553
UBA1	-0.000739007	HDL	0.996964
ALDOA	0	Poor appetite	1
CARHSP1	0	Chest Oppression	1
ACE2	0	Lip cyanosis	1
FN1	0	Numb Foot or Hand	1
ACE2	0	Vomiting	1
Thyroxine	0	Sleepiness	1
Creatinine	0	Numb Foot or Hand	1
CKMB	0	Numb Foot or Hand	1
CA153	0	Ataxia	1
C-Peptide	0	Vomiting	1

## Sheet: Prediction
feature1	r	feature2	q_value
Thyrotropin	-0.533803	IGFBP7	0.00047794
Thyrotropin	-0.456356	PCK1	0.00431165
Thyrotropin	-0.441579	PHGDH	0.00632421
ProBNP	-0.350681	PHGDH	0.0430238
Thyrotropin	-0.367894	PLA2G7	0.0309775
	connections with q-value less than 0.05 in the prediction comparison

## Sheet: Diagnosis
feature1	r	feature2	q_value
Poor appetite	0.379146	FGF23	0.0187349
Gastrointestinal Symptoms	0.34694	FGF23	0.0363132
Dyspnea	0.424949	FGF23	0.00643381
Giddiness	0.34691	GNA14	0.0363132
Agrypnia	-0.344354	IL18R1	0.0379108
Lip cyanosis	0.337942	RET	0.0429421
AGT	-0.417804	TP1NP	0.00185287
CST6	-0.27222	TP1NP	0.0486156
CA6	0.277311	CEA	0.0443962
MATN3	0.341578	CEA	0.0123068
CST6	0.291652	Insulin	0.0340957
IL18R1	0.321084	Insulin	0.0190664
AGT	0.281279	C-Peptide	0.0413196
CA6	0.284545	C-Peptide	0.0389208
CST6	0.395226	C-Peptide	0.0034011
GC	0.346518	C-Peptide	0.0110275
IL18R1	0.406919	C-Peptide	0.00249612
ISLR2	0.3568	C-Peptide	0.00872764
KITLG	0.270755	C-Peptide	0.049888
MYOC	0.418935	C-Peptide	0.00179536
PLAU	0.331841	C-Peptide	0.015205
SCGB3A1	0.301641	C-Peptide	0.028162
THY1	0.357687	C-Peptide	0.0085503
TRAF2	0.361558	C-Peptide	0.00781253
WFIKKN1	0.367888	C-Peptide	0.00672493
AGT	0.564265	GGT	1.08027e-05
FCN2	0.27803	GGT	0.043825
GNA14	0.277012	Procalcitonin	0.0446352
	connections with q-value less than 0.05 in the diagnosis comparison
